# Supplementary material for: Low complexity domains of the nucleocapsid protein of SARS-CoV-2 form amyloid fibrils
Source: Nat Commun. 2023 Apr 25;14:2379. doi: 10.1038/s41467-023-37865-3 (PMC10127185; doi:10.1038/s41467-023-37865-3)
Supplement: Supplementary file 4 — Source Data [file 41467_2023_37865_MOESM4_ESM.xlsx]

## Sheet: Figure1d
Figure 1d- time dependent ThT fluorescence of LCD only and LCD+S2hp samples
Repeat 1- representative curve shown in figure 1d
	Time [min]	0	5	10	15	20	25	30	35	40	45	50	55	60	65	70	75	80	85	90	95	100	105	110	115	120	125	130	135	140	145	150	155	160	165	170	175	180	185	190	195	200	205	210	215	220	225	230	235
well	sample
B05	7.5uM S2hp	21701	18720	16644	15451	14564	14064	13708	13487	13334	13255	13037	12997	13034	12957	12938	12842	12734	12837	12749	12795	12778	12678	12681	12586	12622	12702	12583	12676	12639	12555	12547	12577	12542	12567	12535	12630	12540	12589	12575	12498	12586	12457	12573	12540	12453	12580	12481	12460
B06	7.5uM S2hp	21544	18737	16757	15783	14994	14577	14373	14195	13937	13819	13570	13542	13534	13446	13453	13353	13313	13334	13281	13325	13317	13173	13223	13167	13132	13172	13123	13189	13139	13059	13040	13032	13148	13050	13029	13026	12986	13061	13044	13049	13054	12993	13034	13028	13065	13033	13026	13057
B07	7.5uM S2hp	21576	18701	16640	15743	14964	14547	14215	14037	13899	13797	13602	13580	13436	13489	13474	13498	13311	13377	13300	13345	13256	13168	13219	13168	13156	13228	13158	13153	13159	13057	13063	13130	13033	13112	13114	13114	12976	13073	13036	12993	13134	13074	12991	13055	13014	13065	13053	13030
	S2hp 7.5uM only average	21607	18719.3	16680.3	15659	14840.7	14396	14098.7	13906.3	13723.3	13623.7	13403	13373	13334.7	13297.3	13288.3	13231	13119.3	13182.7	13110	13155	13117	13006.3	13041	12973.7	12970	13034	12954.7	13006	12979	12890.3	12883.3	12913	12907.7	12909.7	12892.7	12923.3	12834	12907.7	12885	12846.7	12924.7	12841.3	12866	12874.3	12844	12892.7	12853.3	12849
J05	LCD: S2hp 4:1	23416	21644	20053	19575	19341	18951	18685	18352	18198	18115	17913	17871	17795	17896	17933	17807	17942	17880	17868	17963	18052	18054	18074	17866	17937	17978	18012	18152	18115	17938	18132	18006	18205	18206	18186	18183	18271	18286	18292	18324	18301	18370	18592	18649	18782	18861	18934	19256
J06	LCD: S2hp 4:1	24016	22184	20603	19911	19234	18566	18275	18044	17850	17676	17596	17479	17480	17440	17629	17666	17682	17592	17583	17716	17806	17762	17798	17712	17787	17807	17768	17884	17938	17773	17935	17935	17978	18015	18115	18001	18138	18109	18186	18202	18328	18279	18472	18534	18744	18930	19198	19548
J07	LCD: S2hp 4:1	24383	22270	20379	19357	18415	17883	17587	17455	17208	17233	17084	17138	17173	17161	17342	17391	17442	17425	17587	17675	17697	17804	17888	17738	17875	17937	17883	18088	18115	18084	18153	18126	18268	18377	18383	18485	18456	18634	18627	18612	18775	18844	18940	19107	19247	19472	19762	20034
	LCD: S2hp 4:1 average	23938.3	22032.7	20345	19614.3	18996.7	18466.7	18182.3	17950.3	17752	17674.7	17531	17496	17482.7	17499	17634.7	17621.3	17688.7	17632.3	17679.3	17784.7	17851.7	17873.3	17920	17772	17866.3	17907.3	17887.7	18041.3	18056	17931.7	18073.3	18022.3	18150.3	18199.3	18228	18223	18288.3	18343	18368.3	18379.3	18468	18497.7	18668	18763.3	18924.3	19087.7	19298	19612.7
	LCD: S2hp 4:1 blanked	2331.33	3313.33	3664.67	3955.33	4156	4070.67	4083.67	4044	4028.67	4051	4128	4123	4148	4201.67	4346.33	4390.33	4569.33	4449.67	4569.33	4629.67	4734.67	4867	4879	4798.33	4896.33	4873.33	4933	5035.33	5077	5041.33	5190	5109.33	5242.67	5289.67	5335.33	5299.67	5454.33	5435.33	5483.33	5532.67	5543.33	5656.33	5802	5889	6080.33	6195	6444.67	6763.67
B02	buffer only	334	314	299	304	302	297	300	301	295	303	296	292	295	294	296	309	310	306	307	307	307	308	307	304	300	303	305	301	301	299	304	296	306	297	302	301	301	298	301	298	298	298	305	299	300	298	295	299
B03	buffer only	329	311	312	297	302	300	298	294	303	297	295	294	294	292	295	289	291	294	287	291	286	280	286	287	286	285	284	283	285	284	285	276	281	277	276	278	278	285	283	277	274	276	273	283	282	280	279	276
B04	buffer only	330	319	308	310	307	299	302	294	301	299	298	304	290	292	294	296	291	290	287	294	285	293	288	286	287	294	287	284	282	291	286	282	283	284	282	288	286	284	283	277	284	280	277	283	280	283	279	282
	buffer only average	331	314.667	306.333	303.667	303.667	298.667	300	296.333	299.667	299.667	296.333	296.667	293	292.667	295	298	297.333	296.667	293.667	297.333	292.667	293.667	293.667	292.333	291	294	292	289.333	289.333	291.333	291.667	284.667	290	286	286.667	289	288.333	289	289	284	285.333	284.667	285	288.333	287.333	287	284.333	285.667
J02	LCD only	412	389	380	375	365	363	354	350	355	352	343	353	350	348	346	341	348	337	345	336	338	335	331	332	338	336	332	326	331	328	324	331	332	324	322	323	320	319	316	323	319	319	312	317	319	322	316	317
J03	LCD only	424	401	385	377	376	371	362	362	362	363	363	353	349	363	351	349	351	353	349	354	345	342	341	349	342	337	336	336	338	335	329	333	333	337	332	331	328	324	326	329	325	328	323	332	315	328	323	327
J04	LCD only	417	397	389	375	360	357	362	354	355	348	347	348	344	342	349	341	343	341	341	339	341	336	340	337	326	330	335	331	329	331	334	326	328	328	327	332	327	327	317	323	325	320	319	330	325	323	318	323
	LCD average	417.667	395.667	384.667	375.667	367	363.667	359.333	355.333	357.333	354.333	351	351.333	347.667	351	348.667	343.667	347.333	343.667	345	343	341.333	337.667	337.333	339.333	335.333	334.333	334.333	331	332.667	331.333	329	330	331	329.667	327	328.667	325	323.333	319.667	325	323	322.333	318	326.333	319.667	324.333	319	322.333
	LCD blanked by buffer	86.6667	81	78.3333	72	63.3333	65	59.3333	59	57.6667	54.6667	54.6667	54.6667	54.6667	58.3333	53.6667	45.6667	50	47	51.3333	45.6667	48.6667	44	43.6667	47	44.3333	40.3333	42.3333	41.6667	43.3333	40	37.3333	45.3333	41	43.6667	40.3333	39.6667	36.6667	34.3333	30.6667	41	37.6667	37.6667	33	38	32.3333	37.3333	34.6667	36.6667
Repeat 2:
	Time [min]	0	5	10	15	20	25	30	35	40	45	50	55	60	65	70	75	80	85	90	95	100	105	110	115	120	125	130	135	140	145	150	155	160	165	170	175	180	185	190	195	200	205	210	215	220	225	230	235
well	sample
B06	7.5uM S2hp	38971	36122	34424	33167	31966	31292	30691	30315	30054	29752	29439	29292	28830	28777	28517	28228	28105	28024	27915	27813	27758	27742	26824	27441	27433	27313	27382	27328	27200	27164	27072	26432	26920	26954	26311	26689	26688	26810	26655	26705	26396	26512	26470	26524	26522	26388	26339	26319
B07	7.5uM S2hp	38993	36361	34369	32978	32015	31279	30605	30159	29923	29424	29298	28862	28548	28458	28232	27949	27905	27631	27602	27544	27456	27441	26541	27125	27071	27119	26931	27024	26830	26772	26699	25957	26548	26659	25878	26297	26475	26166	26280	26177	25938	26018	26109	26021	25922	25967	25999	25875
B08	7.5uM S2hp	37611	35253	33552	32224	31190	30565	29825	29596	29223	28731	28663	28171	27882	27820	27679	27398	27293	27229	27047	26979	26906	26810	26005	26776	26672	26722	26566	26531	26404	26463	26347	25507	26207	26294	25621	26005	26171	26048	26101	25981	25700	25901	25946	25952	25799	25795	25744	25810
	S2hp 7.5uM only average	38525	35912	34115	32789.7	31723.7	31045.3	30373.7	30023.3	29733.3	29302.3	29133.3	28775	28420	28351.7	28142.7	27858.3	27767.7	27628	27521.3	27445.3	27373.3	27331	26456.7	27114	27058.7	27051.3	26959.7	26961	26811.3	26799.7	26706	25965.3	26558.3	26635.7	25936.7	26330.3	26444.7	26341.3	26345.3	26287.7	26011.3	26143.7	26175	26165.7	26081	26050	26027.3	26001.3
J06	LCD: S2hp 4:1	49009	52477	53437	54339	54964	54846	54751	54589	54780	55061	55025	54804	55476	55683	56059	56037	56376	56436	56604	56916	57217	57404	56313	57765	58182	58355	58408	58513	58685	58875	59176	57845	59355	59471	59122	60118	60214	60391	60388	60617	60455	60846	61254	61039	61338	61713	61800	61732
J07	LCD: S2hp 4:1	53777	55559	56639	56822	56179	56013	55916	55838	56021	56403	56289	56280	56903	56813	57195	57519	57646	57833	58060	58469	58483	58979	57376	59425	59603	60000	59929	60246	60411	60563	61117	59189	61077	61146	60374	61943	62177	62232	62021	62170	61690	62686	62857	62796	62965	63320	63297	63434
J08	LCD: S2hp 4:1	51082	54787	55640	55600	55050	54498	54455	54289	54411	54442	54598	54769	54905	55358	55394	55523	55641	56015	56334	56407	56535	56947	55423	57181	57682	57969	57939	58114	58545	58564	58758	57053	59179	59396	58328	59580	59982	60171	60144	60353	60066	60853	61185	61092	61395	61776	61883	61847
	LCD: S2hp 4:1 average	51289.3	54274.3	55238.7	55587	55397.7	55119	55040.7	54905.3	55070.7	55302	55304	55284.3	55761.3	55951.3	56216	56359.7	56554.3	56761.3	56999.3	57264	57411.7	57776.7	56370.7	58123.7	58489	58774.7	58758.7	58957.7	59213.7	59334	59683.7	58029	59870.3	60004.3	59274.7	60547	60791	60931.3	60851	61046.7	60737	61461.7	61765.3	61642.3	61899.3	62269.7	62326.7	62337.7
	LCD: S2hp 4:1 blanked	12764.3	18362.3	21123.7	22797.3	23674	24073.7	24667	24882	25337.3	25999.7	26170.7	26509.3	27341.3	27599.7	28073.3	28501.3	28786.7	29133.3	29478	29818.7	30038.3	30445.7	29914	31009.7	31430.3	31723.3	31799	31996.7	32402.3	32534.3	32977.7	32063.7	33312	33368.7	33338	34216.7	34346.3	34590	34505.7	34759	34725.7	35318	35590.3	35476.7	35818.3	36219.7	36299.3	36336.3
B02	buffer only	1249	1234	1215	1197	1170	1169	1158	1154	1147	1138	1128	1108	1099	1105	1107	1121	1098	1107	1113	1110	1104	1106	1086	1091	1099	1100	1103	1106	1099	1080	1086	1064	1071	1083	1053	1078	1089	1058	1065	1066	1057	1061	1057	1054	1053	1044	1052	1048
B03	buffer only	1261	1242	1210	1210	1181	1175	1173	1158	1153	1151	1137	1117	1126	1133	1116	1122	1106	1110	1102	1124	1113	1116	1091	1103	1095	1123	1115	1102	1095	1093	1101	1078	1082	1099	1070	1070	1075	1076	1079	1062	1060	1060	1065	1063	1054	1048	1065	1050
B04	buffer only	1241	1233	1200	1192	1173	1168	1168	1165	1143	1138	1130	1116	1112	1108	1118	1112	1102	1108	1109	1109	1113	1139	1089	1095	1091	1113	1116	1102	1082	1102	1095	1057	1080	1083	1054	1063	1079	1075	1060	1054	1057	1070	1070	1048	1032	1049	1063	1057
	buffer only average	1250.33	1236.33	1208.33	1199.67	1174.67	1170.67	1166.33	1159	1147.67	1142.33	1131.67	1113.67	1112.33	1115.33	1113.67	1118.33	1102	1108.33	1108	1114.33	1110	1120.33	1088.67	1096.33	1095	1112	1111.33	1103.33	1092	1091.67	1094	1066.33	1077.67	1088.33	1059	1070.33	1081	1069.67	1068	1060.67	1058	1063.67	1064	1055	1046.33	1047	1060	1051.67
J02	LCD only	1274	1270	1252	1246	1221	1212	1210	1212	1193	1197	1189	1181	1188	1183	1185	1187	1185	1181	1169	1164	1162	1161	1147	1175	1143	1165	1167	1157	1146	1139	1147	1130	1141	1139	1135	1130	1135	1136	1132	1136	1125	1137	1128	1127	1125	1128	1143	1125
J03	LCD only	1281	1250	1250	1243	1230	1224	1219	1213	1219	1209	1209	1212	1194	1203	1209	1208	1203	1203	1194	1206	1226	1199	1176	1210	1212	1210	1208	1200	1205	1197	1199	1174	1202	1186	1169	1193	1203	1188	1187	1196	1172	1188	1190	1174	1186	1173	1191	1181
J04	LCD only	1257	1238	1223	1217	1211	1197	1212	1192	1181	1187	1168	1168	1172	1173	1165	1167	1165	1159	1157	1166	1142	1152	1130	1148	1150	1148	1153	1139	1130	1122	1128	1116	1123	1132	1129	1138	1123	1131	1109	1117	1121	1118	1110	1117	1110	1126	1100	1113
	LCD only average	1270.67	1252.67	1241.67	1235.33	1220.67	1211	1213.67	1205.67	1197.67	1197.67	1188.67	1187	1184.67	1186.33	1186.33	1187.33	1184.33	1181	1173.33	1178.67	1176.67	1170.67	1151	1177.67	1168.33	1174.33	1176	1165.33	1160.33	1152.67	1158	1140	1155.33	1152.33	1144.33	1153.67	1153.67	1151.67	1142.67	1149.67	1139.33	1147.67	1142.67	1139.33	1140.33	1142.33	1144.67	1139.67
	LCD blanked by buffer	20.3333	16.3333	33.3333	35.6667	46	40.3333	47.3333	46.6667	50	55.3333	57	73.3333	72.3333	71	72.6667	69	82.3333	72.6667	65.3333	64.3333	66.6667	50.3333	62.3333	81.3333	73.3333	62.3333	64.6667	62	68.3333	61	64	73.6667	77.6667	64	85.3333	83.3333	72.6667	82	74.6667	89	81.3333	84	78.6667	84.3333	94	95.3333	84.6667	88
Repeat 3:
	Time [min]	0	5	10	15	20	25	30	35	40	45	50	55	60	65	70	75	80	85	90	95	100	105	110	115	120	125	130	135	140	145	150	155	160	165	170	175	180	185	190	195	200	205	210	215	220	225	230	235
well	smple
B08	7.5uM S2hp	27174	24453	22225	21695	21240	20776	20477	19976	19731	19741	19580	19366	19478	19398	19405	19287	19195	19269	19195	18567	19136	19028	19098	19030	19005	19062	19064	18925	19056	18962	18969	18977	18992	18436	19062	19033	18995	18715	18933	18967	19130	19073	19042	19043	18974	18990	19117	18988
B09	7.5uM S2hp	27485	24790	22674	22184	21393	20831	20320	20012	19800	19700	19603	19539	19444	19409	19388	19384	19450	19381	19253	18696	19245	19122	19117	19206	19163	19120	19139	19143	19112	19102	19175	19123	19075	18599	19110	19077	19136	18822	19014	19110	19152	19182	19216	19201	19115	19177	19117	19077
B10	7.5uM S2hp	27776	24649	22513	22173	21518	21062	20779	20412	20252	20113	20103	19961	19994	19923	19945	19813	19766	19850	19673	19188	19701	19587	19554	19711	19642	19615	19578	19525	19553	19589	19479	19585	19517	19025	19627	19620	19562	19292	19616	19561	19556	19654	19646	19633	19617	19647	19699	19678
	S2hp 7.5uM only average	27478.3	24630.7	22470.7	22017.3	21383.7	20889.7	20525.3	20133.3	19927.7	19851.3	19762	19622	19638.7	19576.7	19579.3	19494.7	19470.3	19500	19373.7	18817	19360.7	19245.7	19256.3	19315.7	19270	19265.7	19260.3	19197.7	19240.3	19217.7	19207.7	19228.3	19194.7	18686.7	19266.3	19243.3	19231	18943	19187.7	19212.7	19279.3	19303	19301.3	19292.3	19235.3	19271.3	19311	19247.7
	SD	301.055	169.246	227.474	279.203	139.235	151.757	233.286	242.003	282.992	227.535	295.538	306.06	308.197	299.984	316.791	279.918	286.043	308.238	260.847	327.706	299.734	299.316	257.962	353.497	331.706	303.918	277.651	303.713	272.221	329.115	256.565	317.392	282.217	304.129	313.267	326.944	295.197	306.941	373.152	310.023	239.853	308.822	310.911	305.42	337.968	338.506	336.018	375.327
	SEM	173.814	97.7144	131.332	161.198	80.3873	87.6172	134.688	139.72	163.385	131.368	170.629	176.704	177.938	173.196	182.899	161.611	165.147	177.962	150.6	189.201	173.051	172.81	148.934	204.092	191.511	175.467	160.302	175.349	157.167	190.014	148.128	183.246	162.938	175.589	180.865	188.761	170.432	177.213	215.439	178.992	138.479	178.298	179.504	176.334	195.126	195.436	194	216.695
J08	LCD: S2hp 4:1	39756	39997	39407	40648	40648	40517	40437	40688	40900	41412	41712	42281	42889	43423	43960	44557	45039	45566	46110	44968	46592	45632	46233	46379	46920	47337	47760	47902	48358	48380	48737	49298	49019	47578	49379	49595	49855	48980	50397	50623	50341	50635	50845	50936	51049	51178	51050	51500
J09	LCD: S2hp 4:1	40729	40942	40473	41157	41335	41214	41414	41818	42241	42774	43303	43920	44393	44945	45387	46020	46709	47184	47606	46757	48258	48437	49047	49137	49828	50264	50760	50901	51489	51591	52081	52268	51948	50611	52483	52847	52928	52162	53523	53772	53460	53802	53999	54347	54503	54455	54350	55036
J10	LCD: S2hp 4:1	39815	40169	40305	41397	40708	40847	41000	41201	41603	41978	42309	42888	43481	43922	44486	44903	45320	45865	46430	45640	47215	47171	47675	47780	48520	48888	49235	49601	49949	50126	50258	50617	50743	49537	51452	51510	51743	51273	52415	52505	52806	52671	53194	53117	53266	53539	53474	53928
	LCD: S2hp 4:1 average	40100	40369.3	40061.7	41067.3	40897	40859.3	40950.3	41235.7	41581.3	42054.7	42441.3	43029.7	43587.7	44096.7	44611	45160	45689.3	46205	46715.3	45788.3	47355	47080	47651.7	47765.3	48422.7	48829.7	49251.7	49468	49932	50032.3	50358.7	50727.7	50570	49242	51104.7	51317.3	51508.7	50805	52111.7	52300	52202.3	52369.3	52679.3	52800	52939.3	53057.3	52958	53488
	LCD: S2hp 4:1 blanked	12621.7	15738.7	17591	19050	19513.3	19969.7	20425	21102.3	21653.7	22203.3	22679.3	23407.7	23949	24520	25031.7	25665.3	26219	26705	27341.7	26971.3	27994.3	27834.3	28395.3	28449.7	29152.7	29564	29991.3	30270.3	30691.7	30814.7	31151	31499.3	31375.3	30555.3	31838.3	32074	32277.7	31862	32924	33087.3	32923	33066.3	33378	33507.7	33704	33786	33647	34240.3
B02	buffer only	1235	1200	1177	1197	1159	1171	1141	1170	1132	1138	1130	1124	1118	1095	1093	1116	1116	1103	1089	1066	1085	1077	1095	1101	1060	1082	1067	1062	1065	1057	1071	1068	1067	1035	1054	1060	1063	1038	1056	1049	1053	1043	1052	1061	1044	1046	1048	1043
B03	buffer only	1231	1200	1193	1196	1197	1185	1162	1183	1167	1165	1157	1123	1134	1124	1117	1135	1142	1122	1110	1095	1103	1083	1093	1100	1077	1103	1072	1075	1071	1069	1073	1071	1058	1055	1057	1069	1068	1051	1067	1050	1050	1057	1050	1049	1054	1049	1054	1058
B04	buffer only	1223	1214	1202	1202	1175	1182	1151	1163	1141	1149	1140	1122	1131	1122	1115	1123	1124	1122	1112	1094	1105	1087	1119	1103	1088	1111	1086	1088	1084	1079	1090	1081	1073	1073	1079	1081	1073	1078	1066	1064	1059	1065	1068	1068	1069	1058	1052	1070
	buffer only average	1229.67	1204.67	1190.67	1198.33	1177	1179.33	1151.33	1172	1146.67	1150.67	1142.33	1123	1127.67	1113.67	1108.33	1124.67	1127.33	1115.67	1103.67	1085	1097.67	1082.33	1102.33	1101.33	1075	1098.67	1075	1075	1073.33	1068.33	1078	1073.33	1066	1054.33	1063.33	1070	1068	1055.67	1063	1054.33	1054	1055	1056.67	1059.33	1055.67	1051	1051.33	1057
J02	LCD only	1261	1209	1182	1153	1155	1134	1143	1124	1122	1116	1110	1100	1102	1098	1096	1098	1092	1080	1089	1074	1083	1076	1072	1067	1063	1067	1063	1064	1069	1060	1064	1052	1062	1040	1054	1053	1051	1034	1045	1050	1045	1044	1046	1043	1039	1039	1038	1040
J03	LCD only	1298	1231	1205	1208	1195	1180	1150	1143	1151	1149	1143	1141	1132	1124	1110	1114	1126	1121	1110	1098	1101	1114	1105	1092	1097	1091	1092	1093	1092	1084	1084	1081	1069	1063	1071	1079	1072	1068	1069	1076	1070	1069	1060	1072	1067	1068	1070	1064
J04	LCD only	1338	1305	1266	1252	1247	1240	1234	1229	1230	1226	1205	1201	1198	1200	1197	1183	1200	1194	1183	1184	1161	1151	1164	1163	1149	1139	1142	1146	1143	1143	1135	1138	1138	1163	1139	1132	1136	1146	1115	1129	1126	1135	1124	1131	1136	1123	1124	1125
	LCD only average	1299	1248.33	1217.67	1204.33	1199	1184.67	1175.67	1165.33	1167.67	1163.67	1152.67	1147.33	1144	1140.67	1134.33	1131.67	1139.33	1131.67	1127.33	1118.67	1115	1113.67	1113.67	1107.33	1103	1099	1099	1101	1101.33	1095.67	1094.33	1090.33	1089.67	1088.67	1088	1088	1086.33	1082.67	1076.33	1085	1080.33	1082.67	1076.67	1082	1080.67	1076.67	1077.33	1076.33
	LCD blanked by buffer	69.3333	43.6667	27	6	22	5.33333	24.3333	-6.66667	21	13	10.3333	24.3333	16.3333	27	26	7	12	16	23.6667	33.6667	17.3333	31.3333	11.3333	6	28	0.333333	24	26	28	27.3333	16.3333	17	23.6667	34.3333	24.6667	18	18.3333	27	13.3333	30.6667	26.3333	27.6667	20	22.6667	25	25.6667	26	19.3333
[truncated: 952 more columns]

## Sheet: Figure 1e
Figure 1e- time dependent ThT fluorescence of DD-Cterm only and DD-Cterm+S2hp samples
Repeat 1- representative curve shown in figure 1e
	Time [min]	0	5	10	15	20	25	30	35	40	45	50	55	60	65	70	75	80	85	90	95	100	105	110	115	120	125	130	135	140	145	150	155	160	165	170	175	180	185	190	195	200	205	210	215	220	225	230	235
well	sample
B05	7.5uM S2hp	21701	18720	16644	15451	14564	14064	13708	13487	13334	13255	13037	12997	13034	12957	12938	12842	12734	12837	12749	12795	12778	12678	12681	12586	12622	12702	12583	12676	12639	12555	12547	12577	12542	12567	12535	12630	12540	12589	12575	12498	12586	12457	12573	12540	12453	12580	12481	12460
B06	7.5uM S2hp	21544	18737	16757	15783	14994	14577	14373	14195	13937	13819	13570	13542	13534	13446	13453	13353	13313	13334	13281	13325	13317	13173	13223	13167	13132	13172	13123	13189	13139	13059	13040	13032	13148	13050	13029	13026	12986	13061	13044	13049	13054	12993	13034	13028	13065	13033	13026	13057
B07	7.5uM S2hp	21576	18701	16640	15743	14964	14547	14215	14037	13899	13797	13602	13580	13436	13489	13474	13498	13311	13377	13300	13345	13256	13168	13219	13168	13156	13228	13158	13153	13159	13057	13063	13130	13033	13112	13114	13114	12976	13073	13036	12993	13134	13074	12991	13055	13014	13065	13053	13030
	S2hp 7.5uM only average	21607	18719.3	16680.3	15659	14840.7	14396	14098.7	13906.3	13723.3	13623.7	13403	13373	13334.7	13297.3	13288.3	13231	13119.3	13182.7	13110	13155	13117	13006.3	13041	12973.7	12970	13034	12954.7	13006	12979	12890.3	12883.3	12913	12907.7	12909.7	12892.7	12923.3	12834	12907.7	12885	12846.7	12924.7	12841.3	12866	12874.3	12844	12892.7	12853.3	12849
F05	DD-Cterm: S2hp 4:1	21587	19091	17728	16294	15428	14681	14286	14124	13813	13771	13565	13607	13500	13486	13484	13444	13390	13391	13397	13366	13355	13308	13327	13309	13254	13307	13232	13317	13279	13224	13231	13214	13305	13339	13329	13324	13183	13317	13242	13168	13329	13351	13274	13284	13230	13301	13286	13241
F06	DD-Cterm: S2hp 4:1	21123	18654	16899	15659	14664	14166	13792	13530	13436	13298	13495	13506	13474	13420	13412	13373	13304	13375	13343	13355	13350	13281	13307	13234	13239	13322	13264	13285	13278	13234	13247	13265	13282	13240	13249	13241	13190	13255	13246	13224	13202	13237	13215	13261	13203	13316	13229	13181
F07	DD-Cterm: S2hp 4:1	20976	18342	16945	15699	14897	14403	14056	13802	13709	13557	13619	13655	13612	13584	13580	13549	13437	13410	13423	13462	13426	13439	13425	13419	13407	13291	13352	13339	13423	13278	13338	13268	13436	13416	13347	13394	13335	13383	13396	13343	13348	13312	13365	13277	13371	13376	13312	13354
	DD-Cterm: S2hp 4:1 average	21228.7	18695.7	17190.7	15884	14996.3	14416.7	14044.7	13818.7	13652.7	13542	13559.7	13589.3	13528.7	13496.7	13492	13455.3	13377	13392	13387.7	13394.3	13377	13342.7	13353	13320.7	13300	13306.7	13282.7	13313.7	13326.7	13245.3	13272	13249	13341	13331.7	13308.3	13319.7	13236	13318.3	13294.7	13245	13293	13300	13284.7	13274	13268	13331	13275.7	13258.7
	DD-Cterm: S2hp 4:1 blanked	-378.333	-23.6667	510.333	225	155.667	20.6667	-54	-87.6667	-70.6667	-81.6667	156.667	216.333	194	199.333	203.667	224.333	257.667	209.333	277.667	239.333	260	336.333	312	347	330	272.667	328	307.667	347.667	355	388.667	336	433.333	422	415.667	396.333	402	410.667	409.667	398.333	368.333	458.667	418.667	399.667	424	438.333	422.333	409.667
F02	DD-Cterm only	556	535	505	497	491	475	474	467	457	457	460	451	447	454	443	450	442	438	443	432	432	426	433	427	429	431	426	431	420	424	421	416	423	424	418	419	417	417	415	413	412	413	415	412	406	404	408	412
F03	DD-Cterm only	557	540	492	486	486	475	468	464	458	452	443	447	443	445	444	438	438	440	434	434	439	436	431	427	430	433	419	424	422	423	425	418	422	417	417	415	417	417	408	413	422	418	421	412	409	411	411	409
F04	DD-Cterm only	568	544	513	496	492	483	480	468	460	466	459	452	458	453	453	439	446	451	442	439	432	438	437	434	435	427	426	424	424	427	420	425	423	426	419	421	421	412	421	407	413	419	415	417	419	410	408	405
	DD-Cterm average	560.333	539.667	503.333	493	489.667	477.667	474	466.333	458.333	458.333	454	450	449.333	450.667	446.667	442.333	442	443	439.667	435	434.333	433.333	433.667	429.333	431.333	430.333	423.667	426.333	422	424.667	422	419.667	422.667	422.333	418	418.333	418.333	415.333	414.667	411	415.667	416.667	417	413.667	411.333	408.333	409	408.667
	DD-Cterm blanked by buffer	229.333	225	197	189.333	186	179	174	170	158.667	158.667	157.667	153.333	156.333	158	151.667	144.333	144.667	146.333	146	137.667	141.667	139.667	140	137	140.333	136.333	131.667	137	132.667	133.333	130.333	135	132.667	136.333	131.333	129.333	130	126.333	125.667	127	130.333	132	132	125.333	124	121.333	124.667	123
F02	DD-Cterm only	556	535	505	497	491	475	474	467	457	457	460	451	447	454	443	450	442	438	443	432	432	426	433	427	429	431	426	431	420	424	421	416	423	424	418	419	417	417	415	413	412	413	415	412	406	404	408	412
F03	DD-Cterm only	557	540	492	486	486	475	468	464	458	452	443	447	443	445	444	438	438	440	434	434	439	436	431	427	430	433	419	424	422	423	425	418	422	417	417	415	417	417	408	413	422	418	421	412	409	411	411	409
F04	DD-Cterm only	568	544	513	496	492	483	480	468	460	466	459	452	458	453	453	439	446	451	442	439	432	438	437	434	435	427	426	424	424	427	420	425	423	426	419	421	421	412	421	407	413	419	415	417	419	410	408	405
	DD-Cterm average	560.333	539.667	503.333	493	489.667	477.667	474	466.333	458.333	458.333	454	450	449.333	450.667	446.667	442.333	442	443	439.667	435	434.333	433.333	433.667	429.333	431.333	430.333	423.667	426.333	422	424.667	422	419.667	422.667	422.333	418	418.333	418.333	415.333	414.667	411	415.667	416.667	417	413.667	411.333	408.333	409	408.667
	DD-Cterm blanked by buffer	229.333	225	197	189.333	186	179	174	170	158.667	158.667	157.667	153.333	156.333	158	151.667	144.333	144.667	146.333	146	137.667	141.667	139.667	140	137	140.333	136.333	131.667	137	132.667	133.333	130.333	135	132.667	136.333	131.333	129.333	130	126.333	125.667	127	130.333	132	132	125.333	124	121.333	124.667	123
Repeat 2:
	Time [min]	0	5	10	15	20	25	30	35	40	45	50	55	60	65	70	75	80	85	90	95	100	105	110	115	120	125	130	135	140	145	150	155	160	165	170	175	180	185	190	195	200	205	210	215	220	225	230	235
well	sample
B06	7.5uM S2hp	38971	36122	34424	33167	31966	31292	30691	30315	30054	29752	29439	29292	28830	28777	28517	28228	28105	28024	27915	27813	27758	27742	26824	27441	27433	27313	27382	27328	27200	27164	27072	26432	26920	26954	26311	26689	26688	26810	26655	26705	26396	26512	26470	26524	26522	26388	26339	26319
B07	7.5uM S2hp	38993	36361	34369	32978	32015	31279	30605	30159	29923	29424	29298	28862	28548	28458	28232	27949	27905	27631	27602	27544	27456	27441	26541	27125	27071	27119	26931	27024	26830	26772	26699	25957	26548	26659	25878	26297	26475	26166	26280	26177	25938	26018	26109	26021	25922	25967	25999	25875
B08	7.5uM S2hp	37611	35253	33552	32224	31190	30565	29825	29596	29223	28731	28663	28171	27882	27820	27679	27398	27293	27229	27047	26979	26906	26810	26005	26776	26672	26722	26566	26531	26404	26463	26347	25507	26207	26294	25621	26005	26171	26048	26101	25981	25700	25901	25946	25952	25799	25795	25744	25810
	S2hp 7.5uM only average	38525	35912	34115	32789.7	31723.7	31045.3	30373.7	30023.3	29733.3	29302.3	29133.3	28775	28420	28351.7	28142.7	27858.3	27767.7	27628	27521.3	27445.3	27373.3	27331	26456.7	27114	27058.7	27051.3	26959.7	26961	26811.3	26799.7	26706	25965.3	26558.3	26635.7	25936.7	26330.3	26444.7	26341.3	26345.3	26287.7	26011.3	26143.7	26175	26165.7	26081	26050	26027.3	26001.3
F06	DD-Cterm: S2hp 4:1	38534	36649	35087	33652	32806	31829	31558	31057	30695	30475	30280	29852	29746	29507	29436	29270	28712	28673	28756	28742	28445	28688	27871	28383	28362	28302	28346	28283	28236	28155	28228	27493	28088	28131	27662	28095	28048	28062	27930	28195	27807	28025	28051	28070	28036	27974	27969	28022
F07	DD-Cterm: S2hp 4:1	38729	36805	35327	34281	33105	31887	31555	31249	30527	30301	29874	29594	29558	29020	28998	28999	28677	28751	28692	28573	28531	28564	27719	28505	28400	28484	28481	28367	28389	28521	28603	27677	28452	28357	27883	28409	28245	28330	28269	28389	28110	28410	28380	28340	28356	28357	28352	28270
F08	DD-Cterm: S2hp 4:1	35463	33952	32791	31731	31115	31197	30861	30308	29964	29876	29618	29343	29227	28569	28646	28672	27969	27972	28003	27817	27809	27808	26894	27713	27864	27733	27722	27654	27679	27679	27631	26874	27601	27674	27222	27703	27665	27561	27543	27546	27355	27574	27630	27562	27594	27624	27499	27475
	DD-Cterm: S2hp 4:1 average	37575.3	35802	34401.7	33221.3	32342	31637.7	31324.7	30871.3	30395.3	30217.3	29924	29596.3	29510.3	29032	29026.7	28980.3	28452.7	28465.3	28483.7	28377.3	28261.7	28353.3	27494.7	28200.3	28208.7	28173	28183	28101.3	28101.3	28118.3	28154	27348	28047	28054	27589	28069	27986	27984.3	27914	28043.3	27757.3	28003	28020.3	27990.7	27995.3	27985	27940	27922.3
	DD-Cterm: S2hp 4:1 blanked	-949.667	-110	286.667	431.667	618.333	592.333	951	848	662	915	790.667	821.333	1090.33	680.333	884	1122	685	837.333	962.333	932	888.333	1022.33	1038	1086.33	1150	1121.67	1223.33	1140.33	1290	1318.67	1448	1382.67	1488.67	1418.33	1652.33	1738.67	1541.33	1643	1568.67	1755.67	1746	1859.33	1845.33	1825	1914.33	1935	1912.67	1921
	Time [min]	0	5	10	15	20	25	30	35	40	45	50	55	60	65	70	75	80	85	90	95	100	105	110	115	120	125	130	135	140	145	150	155	160	165	170	175	180	185	190	195	200	205	210	215	220	225	230	235
B02	buffer only	1249	1234	1215	1197	1170	1169	1158	1154	1147	1138	1128	1108	1099	1105	1107	1121	1098	1107	1113	1110	1104	1106	1086	1091	1099	1100	1103	1106	1099	1080	1086	1064	1071	1083	1053	1078	1089	1058	1065	1066	1057	1061	1057	1054	1053	1044	1052	1048
B03	buffer only	1261	1242	1210	1210	1181	1175	1173	1158	1153	1151	1137	1117	1126	1133	1116	1122	1106	1110	1102	1124	1113	1116	1091	1103	1095	1123	1115	1102	1095	1093	1101	1078	1082	1099	1070	1070	1075	1076	1079	1062	1060	1060	1065	1063	1054	1048	1065	1050
B04	buffer only	1241	1233	1200	1192	1173	1168	1168	1165	1143	1138	1130	1116	1112	1108	1118	1112	1102	1108	1109	1109	1113	1139	1089	1095	1091	1113	1116	1102	1082	1102	1095	1057	1080	1083	1054	1063	1079	1075	1060	1054	1057	1070	1070	1048	1032	1049	1063	1057
	buffer only average	1250.33	1236.33	1208.33	1199.67	1174.67	1170.67	1166.33	1159	1147.67	1142.33	1131.67	1113.67	1112.33	1115.33	1113.67	1118.33	1102	1108.33	1108	1114.33	1110	1120.33	1088.67	1096.33	1095	1112	1111.33	1103.33	1092	1091.67	1094	1066.33	1077.67	1088.33	1059	1070.33	1081	1069.67	1068	1060.67	1058	1063.67	1064	1055	1046.33	1047	1060	1051.67
F02	DD-Cterm only	1468	1446	1424	1420	1411	1388	1385	1361	1360	1366	1345	1325	1318	1305	1302	1304	1290	1291	1295	1281	1288	1280	1251	1275	1286	1276	1268	1268	1267	1272	1268	1230	1241	1249	1242	1246	1251	1245	1255	1239	1246	1239	1241	1238	1240	1229	1237	1232
F03	DD-Cterm only	1567	1528	1508	1514	1488	1475	1469	1458	1456	1441	1430	1419	1398	1394	1389	1389	1381	1369	1356	1356	1344	1337	1309	1342	1321	1327	1316	1317	1311	1309	1311	1267	1296	1294	1263	1283	1274	1276	1278	1267	1265	1277	1272	1267	1268	1259	1261	1254
F04	DD-Cterm only	1538	1531	1505	1477	1471	1461	1429	1402	1400	1383	1369	1340	1336	1327	1316	1318	1293	1302	1281	1285	1269	1283	1248	1273	1268	1260	1273	1262	1265	1266	1267	1238	1270	1256	1248	1243	1259	1254	1252	1243	1237	1233	1252	1230	1251	1230	1230	1238
	DD-Cterm only average	1524.33	1501.67	1479	1470.33	1456.67	1441.33	1427.67	1407	1405.33	1396.67	1381.33	1361.33	1350.67	1342	1335.67	1337	1321.33	1320.67	1310.67	1307.33	1300.33	1300	1269.33	1296.67	1291.67	1287.67	1285.67	1282.33	1281	1282.33	1282	1245	1269	1266.33	1251	1257.33	1261.33	1258.33	1261.67	1249.67	1249.33	1249.67	1255	1245	1253	1239.33	1242.67	1241.33
	DD-Cterm blanked by buffer	274	265.333	270.667	270.667	282	270.667	261.333	248	257.667	254.333	249.667	247.667	238.333	226.667	222	218.667	219.333	212.333	202.667	193	190.333	179.667	180.667	200.333	196.667	175.667	174.333	179	189	190.667	188	178.667	191.333	178	192	187	180.333	188.667	193.667	189	191.333	186	191	190	206.667	192.333	182.667	189.667
Repeat 3:
	Time [min]	0	5	10	15	20	25	30	35	40	45	50	55	60	65	70	75	80	85	90	95	100	105	110	115	120	125	130	135	140	145	150	155	160	165	170	175	180	185	190	195	200	205	210	215	220	225	230	235
well	sample
B08	7.5uM S2hp	27174	24453	22225	21695	21240	20776	20477	19976	19731	19741	19580	19366	19478	19398	19405	19287	19195	19269	19195	18567	19136	19028	19098	19030	19005	19062	19064	18925	19056	18962	18969	18977	18992	18436	19062	19033	18995	18715	18933	18967	19130	19073	19042	19043	18974	18990	19117	18988
B09	7.5uM S2hp	27485	24790	22674	22184	21393	20831	20320	20012	19800	19700	19603	19539	19444	19409	19388	19384	19450	19381	19253	18696	19245	19122	19117	19206	19163	19120	19139	19143	19112	19102	19175	19123	19075	18599	19110	19077	19136	18822	19014	19110	19152	19182	19216	19201	19115	19177	19117	19077
B10	7.5uM S2hp	27776	24649	22513	22173	21518	21062	20779	20412	20252	20113	20103	19961	19994	19923	19945	19813	19766	19850	19673	19188	19701	19587	19554	19711	19642	19615	19578	19525	19553	19589	19479	19585	19517	19025	19627	19620	19562	19292	19616	19561	19556	19654	19646	19633	19617	19647	19699	19678
	S2hp 7.5uM only average	27478.3	24630.7	22470.7	22017.3	21383.7	20889.7	20525.3	20133.3	19927.7	19851.3	19762	19622	19638.7	19576.7	19579.3	19494.7	19470.3	19500	19373.7	18817	19360.7	19245.7	19256.3	19315.7	19270	19265.7	19260.3	19197.7	19240.3	19217.7	19207.7	19228.3	19194.7	18686.7	19266.3	19243.3	19231	18943	19187.7	19212.7	19279.3	19303	19301.3	19292.3	19235.3	19271.3	19311	19247.7
F08	DD-Cterm: S2hp 4:1	26949	24988	22944	22306	21426	20844	20598	20315	20243	20341	20341	20477	20537	20713	20786	20884	20906	21084	21140	20585	21234	21284	21342	21332	21447	21542	21553	21705	21598	21729	21668	21690	21739	21157	21867	21916	21864	21569	21992	22083	21997	21923	22085	22041	22058	22097	21890	21961
F09	DD-Cterm: S2hp 4:1	27765	25889	23787	22958	22420	22201	22426	22291	22365	22430	22534	22461	22521	22474	22418	22371	22389	22333	22209	21596	22298	22173	22217	22151	22143	22172	22175	22133	22050	22114	22149	22101	22106	21593	22171	22315	22215	21826	22119	22226	22320	22261	22287	22249	22277	22310	22217	22268
F10	DD-Cterm: S2hp 4:1	27219	25158	23144	22512	21734	21338	21139	20910	20705	20757	20888	21012	21083	21280	21645	21594	21696	21811	21871	21375	22021	22038	22128	21966	22033	22011	22127	22036	22014	22167	21994	22068	22046	21521	22075	22054	22147	21641	22151	22122	22110	22053	22165	22141	22132	22038	22163	22158
	DD-Cterm: S2hp 4:1 average	27311	25345	23291.7	22592	21860	21461	21387.7	21172	21104.3	21176	21254.3	21316.7	21380.3	21489	21616.3	21616.3	21663.7	21742.7	21740	21185.3	21851	21831.7	21895.7	21816.3	21874.3	21908.3	21951.7	21958	21887.3	22003.3	21937	21953	21963.7	21423.7	22037.7	22095	22075.3	21678.7	22087.3	22143.7	22142.3	22079	22179	22143.7	22155.7	22148.3	22090	22129
	DD-Cterm: S2hp 4:1 blanked	-167.333	714.333	821	574.667	476.333	571.333	862.333	1038.67	1176.67	1324.67	1492.33	1694.67	1741.67	1912.33	2037	2121.67	2193.33	2242.67	2366.33	2368.33	2490.33	2586	2639.33	2500.67	2604.33	2642.67	2691.33	2760.33	2647	2785.67	2729.33	2724.67	2769	2737	2771.33	2851.67	2844.33	2735.67	2899.67	2931	2863	2776	2877.67	2851.33	2920.33	2877	2779	2881.33
B02	buffer only	1235	1200	1177	1197	1159	1171	1141	1170	1132	1138	1130	1124	1118	1095	1093	1116	1116	1103	1089	1066	1085	1077	1095	1101	1060	1082	1067	1062	1065	1057	1071	1068	1067	1035	1054	1060	1063	1038	1056	1049	1053	1043	1052	1061	1044	1046	1048	1043
B03	buffer only	1231	1200	1193	1196	1197	1185	1162	1183	1167	1165	1157	1123	1134	1124	1117	1135	1142	1122	1110	1095	1103	1083	1093	1100	1077	1103	1072	1075	1071	1069	1073	1071	1058	1055	1057	1069	1068	1051	1067	1050	1050	1057	1050	1049	1054	1049	1054	1058
B04	buffer only	1223	1214	1202	1202	1175	1182	1151	1163	1141	1149	1140	1122	1131	1122	1115	1123	1124	1122	1112	1094	1105	1087	1119	1103	1088	1111	1086	1088	1084	1079	1090	1081	1073	1073	1079	1081	1073	1078	1066	1064	1059	1065	1068	1068	1069	1058	1052	1070
	buffer only average	1229.67	1204.67	1190.67	1198.33	1177	1179.33	1151.33	1172	1146.67	1150.67	1142.33	1123	1127.67	1113.67	1108.33	1124.67	1127.33	1115.67	1103.67	1085	1097.67	1082.33	1102.33	1101.33	1075	1098.67	1075	1075	1073.33	1068.33	1078	1073.33	1066	1054.33	1063.33	1070	1068	1055.67	1063	1054.33	1054	1055	1056.67	1059.33	1055.67	1051	1051.33	1057
F02	DD-Cterm only	1416	1355	1326	1331	1336	1324	1319	1310	1290	1302	1279	1297	1290	1287	1283	1286	1283	1274	1275	1248	1256	1249	1253	1235	1263	1250	1254	1257	1250	1244	1245	1247	1242	1218	1239	1229	1237	1226	1229	1232	1229	1218	1222	1212	1226	1214	1221	1225
F03	DD-Cterm only	1376	1334	1306	1293	1289	1296	1282	1261	1280	1271	1250	1252	1258	1250	1248	1245	1240	1236	1246	1216	1240	1223	1218	1233	1222	1206	1223	1221	1215	1209	1207	1190	1200	1179	1202	1215	1195	1182	1185	1187	1184	1190	1193	1197	1186	1181	1179	1172
F04	DD-Cterm only	1399	1360	1328	1319	1314	1288	1302	1290	1287	1276	1283	1269	1267	1276	1280	1268	1254	1264	1260	1242	1253	1243	1243	1240	1236	1233	1232	1239	1236	1222	1216	1224	1230	1219	1224	1212	1217	1210	1219	1209	1205	1213	1215	1207	1211	1202	1196	1208
	DD-Cterm only average	1397	1349.67	1320	1314.33	1313	1302.67	1301	1287	1285.67	1283	1270.67	1272.67	1271.67	1271	1270.33	1266.33	1259	1258	1260.33	1235.33	1249.67	1238.33	1238	1236	1240.33	1229.67	1236.33	1239	1233.67	1225	1222.67	1220.33	1224	1205.33	1221.67	1218.67	1216.33	1206	1211	1209.33	1206	1207	1210	1205.33	1207.67	1199	1198.67	1201.67
	DD-Cterm blanked by buffer	167.333	145	129.333	116	136	123.333	149.667	115	139	132.333	128.333	149.667	144	157.333	162	141.667	131.667	142.333	156.667	150.333	152	156	135.667	134.667	165.333	131	161.333	164	160.333	156.667	144.667	147	158	151	158.333	148.667	148.333	150.333	148	155	152	152	153.333	146	152	148	147.333	144.667
[truncated: 952 more columns]

## Sheet: Figure 1g
Figure 1g- endpoint ThT fluorescence measurements of blank only and LCD only samples
	Buffer			LCD only
	sample 1	sample 2	sample 3	sample 1	sample 2	sample 3
day 1	246	260	244	272	302	316
day 6	257	257	231	294	1155	285
day 11	227	234	253	359	2535	828

## Sheet: Figure 3b
LCD 40 mean segmented area across 5 images per well (µm^2)
	replicate 1	replicate 2	replicate 3	replicate 4	replicate 5	replicate 6	replicate 7	replicate 8	replicate 9
day 1	1.78134	2.49109	2.01246	1.68319	3.21337	1.87176	3.72729	5.09714	5.63635
day 2	1.43979	1.58146	1.76117	2.52491	2.62023	1.40892	4.60103	2.67887	5.79831
day 3	1.30475	1.29085	3.10634	12.3985	2.71932	2.36237	7.37712	4.38437	4.79502
day 4	1.63886	1.68407	2.76192	4.52183	2.96609	8.60626	25.6153	32.3485	8.7712
LCD 40 mean segmented circularity across 5 images per well (a.u.)
	replicate 1	replicate 2	replicate 3	replicate 4	replicate 5	replicate 6	replicate 7	replicate 8	replicate 9
day 1	0.725024	0.604905	0.609976	0.771448	0.801499	0.771731	0.808108	0.716862	0.808908
day 2	0.656542	0.579088	0.505722	0.393642	0.363723	0.571005	0.335751	0.371524	0.227094
day 3	0.591909	0.685766	0.355701	0.158657	0.416119	0.392903	0.263647	0.254774	0.247104
day 4	0.639358	0.582261	0.437536	0.308961	0.327592	0.178002	0.110697	0.0677924	0.157098
LCD 4 mean segmented area across 5 images per well (µm^2)
	replicate 1	replicate 2	replicate 3	replicate 4	replicate 5	replicate 6	replicate 7	replicate 8	replicate 9
day 1	1.18597	1.12504	1.21802	1.35044	1.41887	1.58101	1.32622	1.59463	1.54294
day 2	1.82278	23.1256	34.5564	36.4248	1.37948	1.1865	2.03853	1.48305	3.95009
day 3	25.0046	34.9562	11.8865	55.176	23.3102	39.3982	22.5259	10.3436	7.40172
day 4	33.4203	34.6584	16.987	76.5952	115.844	1.60669	5.25112	2.7219	15.5032
LCD 4 mean segmented circularity across 5 images per well (a.u.)
	replicate 1	replicate 2	replicate 3	replicate 4	replicate 5	replicate 6	replicate 7	replicate 8	replicate 9
day 1	1.00676	0.86972	1.03249	0.843404	0.943406	0.94989	0.76901	0.874435	0.727584
day 2	0.913409	0.187835	0.248421	0.080821	0.517038	0.597189	0.54159	0.65715	0.334956
day 3	0.268502	0.176157	0.189569	0.11901	0.103524	0.0585721	0.123827	0.166429	0.217509
day 4	0.212466	0.243713	0.184372	0.0951764	0.0538112	0.446694	0.221018	0.376649	0.116334

## Sheet: Figure 3c
Figure 3c- Mean ThS fluorescence of LCD+S2hp PS droplets
		4: 1 LCD: S2hp		40:1 LCD: S2hp
	well #- image #	30 min	4 days	30 min	4 days
Repeat 1	well 1-1	0.01	73.669	77.041	19.873
	well 1-2	0.02	611.024	69.514	47.142
	well 1-3	0.006	146.397	12.397	72.681
	well 1-4	0.004	333.396	13.548	72.078
	well 1-5	0.021	222.227	12.908	152.871
	well 2-1	0.004	489.348	0.212	57.08
	well 2-2	0.676	154.541	0.184	74.558
	well 2-3	0.012	235.328	32.881	69.378
	well 2-4	0.006	389.333	36.082	123.79
	well 2-5	0.003	203.729	22.152	124.876
	well 3-1	0.003	141.883	55.089	373.603
	well 3-2	0.003	273.172	39.999	85.009
	well 3-3	0.003	342.672	62.767	148.044
	well 3-4	0.003	505.176	75.391	75.089
	well 3-5	0.004	581.916	40.158	213.606
Repeat 2	well 1-1	0.003	102.371	49.302	48.52
	well 1-2	0.003	112.266	30.766	271.854
	well 1-3	0.003	420.579	44.08	184.309
	well 1-4	0.003	274.355	42.73	114.953
	well 1-5	0.003	140.419	54.976	204.742
	well 2-1	0.003	511.217	40.834	544.708
	well 2-2	0.004	464.079	24.2	285.938
	well 2-3	0.003	490.679	35.215	149.035
	well 2-4	0.003	321.391	37.133	117.71
	well 2-5	0.003	230.513	32.326	146.534
	well 3-1	41.932	289.206	30.909	203.782
	well 3-2	5.841	235.372	55.156	167.657
	well 3-3	60.354	334.973	74.439	106.464
	well 3-4	2.07	382.585	35.206	176.319
	well 3-5	17.389	65.897	78.52	203.355
Repeat 3	well 1-1	1.201	39.112	190.614	144.012
	well 1-2	2.059	41.181	87.572	123.563
	well 1-3	1.847	43.521	70.379	393.989
	well 1-4	1.826	57.51	61.113	293.467
	well 1-5	5.279	49.306	124.975	396.674
	well 2-1	1.543	41.624	53.392	185.228
	well 2-2	2.6	34.201	38.789	331.164
	well 2-3	3.784	22.179	51.57	1156.74
	well 2-4	1.056	19.26	59.962	558.126
	well 2-5	2.423	46.616	54.374	249.96
	well 3-1	5.749	106.592	50.251	243.841
	well 3-2	5.928	174.449	53.538	203.315
	well 3-3	5.354	111.299	53.448	106.053
	well 3-4	6.272	585.652	55.994	156.116
	well 3-5	6.878	67.983	101.037	87.171

## Sheet: Figure 3d
Figure 3d- turbidity (600 nm absorbance) of LCD only and LCD+S2hp solutions
Repeat 1- representative curve shown in figure 3d
	Time(min)	0	5	10	15	20	25	30	35	40	45	50	55	60	65	70	75	80	85	90	95	100	105	110	115	120	125	130	135	140	145	150	155	160	165	170	175	180	185	190	195	200	205	210	215	220	225	230	235
well	sample
B5	7.5uM S2hp	0.0659	0.0662	0.0668	0.0668	0.0684	0.0738	0.0778	0.0833	0.0853	0.0878	0.0887	0.0922	0.0936	0.097	0.0986	0.1005	0.1022	0.1041	0.1041	0.1058	0.1073	0.1079	0.1086	0.1097	0.1107	0.1115	0.1124	0.1139	0.1149	0.1152	0.116	0.1168	0.1148	0.1162	0.118	0.1171	0.1183	0.118	0.1169	0.1187	0.1187	0.1196	0.1204	0.1208	0.1196	0.1206	0.1201	0.121
B6	7.5uM S2hp	0.0647	0.0655	0.0667	0.0655	0.0652	0.0699	0.0733	0.0771	0.08	0.0823	0.0848	0.0876	0.0897	0.0917	0.0934	0.0958	0.0963	0.097	0.0988	0.0998	0.1006	0.1023	0.1039	0.1043	0.105	0.1064	0.107	0.1073	0.1078	0.1084	0.1079	0.1092	0.1096	0.1117	0.1115	0.111	0.1115	0.1128	0.1136	0.1143	0.1148	0.1139	0.1148	0.1153	0.1148	0.116	0.1158	0.1163
B7	7.5uM S2hp	0.0653	0.0657	0.0672	0.066	0.0658	0.0725	0.0762	0.0799	0.0818	0.0852	0.0874	0.0907	0.0933	0.0951	0.0965	0.0985	0.1007	0.1016	0.1033	0.1042	0.1059	0.1064	0.109	0.1094	0.1099	0.1108	0.1109	0.1119	0.1127	0.1135	0.1147	0.1156	0.1163	0.1182	0.1183	0.1197	0.1196	0.12	0.117	0.1189	0.1193	0.1183	0.1194	0.1209	0.1215	0.1221	0.1211	0.124
	7.5uM S2hp average	0.0653	0.0658	0.0669	0.0661	0.0664667	0.0720667	0.0757667	0.0801	0.0823667	0.0851	0.0869667	0.0901667	0.0922	0.0946	0.0961667	0.0982667	0.0997333	0.1009	0.102067	0.103267	0.1046	0.105533	0.107167	0.1078	0.108533	0.109567	0.1101	0.111033	0.1118	0.112367	0.112867	0.113867	0.113567	0.115367	0.115933	0.115933	0.116467	0.116933	0.115833	0.1173	0.1176	0.117267	0.1182	0.119	0.118633	0.119567	0.119	0.120433
J5	LCD: S2hp 4:1	0.7677	0.7224	0.676	0.6329	0.6047	0.5861	0.5708	0.5589	0.5481	0.5384	0.5274	0.5119	0.5043	0.4956	0.4881	0.4827	0.476	0.4694	0.4652	0.4579	0.4521	0.4446	0.4404	0.4356	0.4292	0.4264	0.4211	0.4185	0.415	0.411	0.4069	0.4015	0.3968	0.3922	0.388	0.3849	0.3799	0.3757	0.3723	0.3698	0.366	0.3635	0.3582	0.3541	0.3512	0.3488	0.3452	0.3447
J6	LCD: S2hp 4:1	0.5869	0.6417	0.6042	0.5825	0.5613	0.5478	0.5359	0.5243	0.517	0.5113	0.502	0.4985	0.4938	0.4896	0.4855	0.4818	0.4766	0.4705	0.4655	0.46	0.4557	0.448	0.4404	0.4374	0.4312	0.4266	0.4187	0.4145	0.4072	0.4005	0.3946	0.3897	0.3845	0.3778	0.3733	0.3683	0.364	0.357	0.3525	0.3467	0.3418	0.3367	0.3315	0.3288	0.3256	0.323	0.3198	0.3149
J7	LCD: S2hp 4:1	0.7487	0.696	0.6876	0.6794	0.6793	0.6856	0.6919	0.696	0.6981	0.6991	0.6981	0.6969	0.6964	0.6934	0.6883	0.6864	0.68	0.675	0.6704	0.6652	0.6622	0.656	0.6515	0.648	0.6437	0.6387	0.6353	0.635	0.6329	0.6304	0.63	0.6284	0.6269	0.6223	0.6233	0.6213	0.6203	0.6174	0.6143	0.61	0.6037	0.6025	0.5993	0.5989	0.5938	0.5884	0.5851	0.5836
	LCD:S2hp 4:1 average	0.7011	0.6867	0.655933	0.6316	0.6151	0.6065	0.599533	0.593067	0.587733	0.582933	0.575833	0.5691	0.564833	0.559533	0.553967	0.5503	0.5442	0.5383	0.5337	0.5277	0.523333	0.5162	0.510767	0.507	0.501367	0.497233	0.4917	0.489333	0.485033	0.480633	0.477167	0.4732	0.4694	0.4641	0.461533	0.458167	0.454733	0.450033	0.446367	0.442167	0.437167	0.434233	0.429667	0.427267	0.423533	0.420067	0.4167	0.4144
	LCD:S2hp 4:1 blanked	0.6358	0.6209	0.589033	0.5655	0.548633	0.534433	0.523767	0.512967	0.505367	0.497833	0.488867	0.478933	0.472633	0.464933	0.4578	0.452033	0.444467	0.4374	0.431633	0.424433	0.418733	0.410667	0.4036	0.3992	0.392833	0.387667	0.3816	0.3783	0.373233	0.368267	0.3643	0.359333	0.355833	0.348733	0.3456	0.342233	0.338267	0.3331	0.330533	0.324867	0.319567	0.316967	0.311467	0.308267	0.3049	0.3005	0.2977	0.293967
B2	buffer only	0.0678	0.0675	0.0679	0.0686	0.073	0.0767	0.0818	0.0855	0.0867	0.0909	0.0936	0.0962	0.0974	0.0997	0.1007	0.1006	0.1013	0.104	0.103	0.1054	0.107	0.1065	0.1052	0.1068	0.1064	0.1072	0.1077	0.1077	0.1091	0.1103	0.1117	0.1111	0.1127	0.1139	0.1151	0.1128	0.1125	0.1132	0.1138	0.1149	0.1157	0.1163	0.1174	0.1178	0.119	0.1185	0.1159	0.1163
B3	buffer only	0.0669	0.0667	0.0686	0.067	0.072	0.0775	0.0819	0.0861	0.0881	0.0921	0.0947	0.0974	0.0983	0.1018	0.1027	0.1048	0.1064	0.108	0.1081	0.1104	0.1122	0.1137	0.1146	0.1151	0.1152	0.1163	0.1168	0.119	0.1189	0.119	0.1198	0.1207	0.1204	0.1214	0.1234	0.1231	0.1218	0.1222	0.1234	0.1241	0.1208	0.1218	0.1228	0.1234	0.1243	0.1251	0.126	0.122
B4	buffer only	0.0642	0.0642	0.0651	0.0643	0.0676	0.0722	0.0762	0.0805	0.083	0.0858	0.0885	0.0912	0.0931	0.0958	0.0958	0.0984	0.1	0.1014	0.1019	0.1034	0.1036	0.1043	0.1057	0.1073	0.1078	0.1085	0.1087	0.1111	0.1102	0.1112	0.1132	0.1135	0.1138	0.1144	0.1158	0.1159	0.1174	0.1164	0.1177	0.1188	0.1158	0.117	0.1175	0.1191	0.1194	0.1168	0.1168	0.1174
	buffer only average	0.0663	0.0661333	0.0672	0.0666333	0.0708667	0.0754667	0.0799667	0.0840333	0.0859333	0.0896	0.0922667	0.0949333	0.0962667	0.0991	0.0997333	0.101267	0.102567	0.104467	0.104333	0.1064	0.1076	0.108167	0.1085	0.109733	0.1098	0.110667	0.111067	0.1126	0.112733	0.1135	0.1149	0.1151	0.115633	0.116567	0.1181	0.117267	0.117233	0.117267	0.1183	0.119267	0.117433	0.118367	0.119233	0.1201	0.1209	0.120133	0.119567	0.118567
J2	LCD only	0.0692	0.0701	0.0724	0.0724	0.0778	0.0849	0.0907	0.096	0.0994	0.1034	0.1053	0.1094	0.1124	0.1151	0.1162	0.1182	0.12	0.122	0.1234	0.1238	0.1256	0.1261	0.1265	0.1283	0.1289	0.1287	0.1287	0.1287	0.1285	0.1278	0.1281	0.1278	0.1288	0.1275	0.1297	0.1309	0.1312	0.1307	0.1312	0.1313	0.1319	0.1314	0.1295	0.1298	0.1295	0.1284	0.1277	0.1291
J3	LCD only	0.0696	0.0765	0.0707	0.0707	0.0746	0.0823	0.088	0.0928	0.0967	0.1004	0.103	0.1066	0.1099	0.1126	0.1148	0.1166	0.1175	0.1195	0.1198	0.1207	0.1218	0.1229	0.1233	0.1243	0.1238	0.1231	0.1234	0.1244	0.1246	0.1259	0.1264	0.125	0.1255	0.1269	0.128	0.1282	0.1281	0.128	0.1283	0.1264	0.1259	0.1262	0.127	0.1282	0.1275	0.1227	0.1222	0.1241
J4	LCD only	0.0694	0.0687	0.0705	0.0699	0.0753	0.0833	0.0898	0.0954	0.0997	0.1043	0.1068	0.1105	0.1127	0.1157	0.1182	0.1201	0.1207	0.1225	0.1229	0.1218	0.1229	0.1246	0.1247	0.1268	0.1269	0.1285	0.1293	0.1311	0.1313	0.1308	0.1292	0.1294	0.1301	0.1318	0.1315	0.1316	0.1316	0.1324	0.1337	0.1323	0.1327	0.1298	0.1283	0.1287	0.1292	0.1281	0.1282	0.1301
	LCD only average	0.0694	0.0717667	0.0712	0.071	0.0759	0.0835	0.0895	0.0947333	0.0986	0.1027	0.105033	0.108833	0.111667	0.114467	0.1164	0.1183	0.1194	0.121333	0.122033	0.1221	0.123433	0.124533	0.124833	0.126467	0.126533	0.126767	0.127133	0.128067	0.128133	0.128167	0.1279	0.1274	0.128133	0.128733	0.129733	0.130233	0.1303	0.130367	0.131067	0.13	0.130167	0.129133	0.128267	0.1289	0.128733	0.1264	0.126033	0.127767
	LCD blanked by buffer	0.0031	0.00563333	0.004	0.00436667	0.00503333	0.00803333	0.00953333	0.0107	0.0126667	0.0131	0.0127667	0.0139	0.0154	0.0153667	0.0166667	0.0170333	0.0168333	0.0168667	0.0177	0.0157	0.0158333	0.0163667	0.0163333	0.0167333	0.0167333	0.0161	0.0160667	0.0154667	0.0154	0.0146667	0.013	0.0123	0.0125	0.0121667	0.0116333	0.0129667	0.0130667	0.0131	0.0127667	0.0107333	0.0127333	0.0107667	0.00903333	0.0088	0.00783333	0.00626667	0.00646667	0.0092
Repeat 2:
	Time [min]	0	5	10	15	20	25	30	35	40	45	50	55	60	65	70	75	80	85	90	95	100	105	110	115	120	125	130	135	140	145	150	155	160	165	170	175	180	185	190	195	200	205	210	215	220	225	230	235
well	sample
B5	7.5uM S2hp	0.0661	0.0667	0.0672	0.0667	0.0674	0.0679	0.0733	0.0777	0.0808	0.0834	0.0882	0.0895	0.0927	0.0949	0.0965	0.0984	0.1008	0.1019	0.1037	0.1059	0.1057	0.1067	0.1086	0.1085	0.1101	0.1112	0.1125	0.1132	0.1134	0.1143	0.1138	0.1165	0.1168	0.1175	0.1178	0.1173	0.1187	0.1188	0.1198	0.1219	0.1211	0.1224	0.1202	0.1218	0.1216	0.1221	0.1224	0.1221
B6	7.5uM S2hp	0.0656	0.0663	0.0667	0.0666	0.0672	0.0685	0.0739	0.0782	0.0817	0.0848	0.0892	0.0912	0.0949	0.0971	0.0985	0.1008	0.1027	0.1026	0.1046	0.107	0.1064	0.1082	0.1088	0.1103	0.1115	0.1121	0.1134	0.1145	0.1157	0.1166	0.1178	0.119	0.1191	0.119	0.1196	0.116	0.1171	0.1169	0.1175	0.1178	0.1176	0.1182	0.1174	0.1187	0.1192	0.1199	0.1201	0.1209
B7	7.5uM S2hp	0.0655	0.0662	0.067	0.067	0.0669	0.0661	0.0726	0.0771	0.0814	0.0849	0.0888	0.0906	0.0939	0.0969	0.098	0.1002	0.1023	0.1033	0.1056	0.1072	0.1065	0.1089	0.1097	0.1114	0.1112	0.1141	0.1141	0.1131	0.1153	0.1161	0.1165	0.1172	0.1163	0.1167	0.1168	0.1168	0.1177	0.118	0.1199	0.1212	0.1196	0.1213	0.1197	0.1204	0.1231	0.1216	0.1218	0.1224
	S2hp 7.5uM only average	0.0657333	0.0664	0.0669667	0.0667667	0.0671667	0.0675	0.0732667	0.0776667	0.0813	0.0843667	0.0887333	0.0904333	0.0938333	0.0963	0.0976667	0.0998	0.101933	0.1026	0.104633	0.1067	0.1062	0.107933	0.109033	0.110067	0.110933	0.112467	0.113333	0.1136	0.1148	0.115667	0.116033	0.117567	0.1174	0.117733	0.118067	0.1167	0.117833	0.1179	0.119067	0.1203	0.119433	0.120633	0.1191	0.1203	0.1213	0.1212	0.121433	0.1218
J5	LCD: S2hp 4:1	0.7292	0.6808	0.5656	0.5026	0.5028	0.5019	0.5014	0.5003	0.4989	0.4949	0.4934	0.4863	0.4822	0.4755	0.4682	0.4632	0.4569	0.4496	0.4451	0.4411	0.4362	0.4306	0.427	0.4229	0.4172	0.4135	0.4098	0.4073	0.4029	0.4012	0.3977	0.3949	0.3908	0.3852	0.3808	0.3723	0.3627	0.3549	0.3458	0.3356	0.3273	0.3216	0.3177	0.3167	0.3149	0.3146	0.3211	0.3238
J6	LCD: S2hp 4:1	0.7522	0.7043	0.6309	0.5303	0.4493	0.456	0.466	0.4683	0.4698	0.47	0.4703	0.4678	0.4654	0.4623	0.4589	0.4575	0.4543	0.4532	0.452	0.4481	0.4466	0.4437	0.4407	0.4401	0.437	0.4333	0.4263	0.42	0.4086	0.4007	0.3921	0.384	0.3772	0.3707	0.3637	0.3589	0.3555	0.354	0.3582	0.3621	0.3673	0.3765	0.3816	0.3935	0.4057	0.4139	0.4258	0.4346
J7	LCD: S2hp 4:1	0.717	0.7372	0.7421	0.7291	0.7214	0.7143	0.711	0.7024	0.6842	0.6704	0.6473	0.6351	0.6261	0.6209	0.6114	0.606	0.5987	0.5885	0.5793	0.5669	0.5549	0.5431	0.5324	0.5206	0.5116	0.5022	0.4931	0.4851	0.4757	0.4688	0.4599	0.4534	0.4459	0.439	0.4294	0.4188	0.4028	0.3852	0.3745	0.3651	0.3622	0.3634	0.3684	0.3742	0.377	0.3813	0.3877	0.3979
	LCD:S2hp 4:1 average	0.7328	0.707433	0.6462	0.587333	0.557833	0.5574	0.559467	0.557	0.550967	0.5451	0.537	0.529733	0.524567	0.519567	0.512833	0.5089	0.5033	0.4971	0.492133	0.485367	0.479233	0.472467	0.4667	0.4612	0.455267	0.449667	0.443067	0.437467	0.429067	0.423567	0.416567	0.410767	0.404633	0.3983	0.3913	0.383333	0.373667	0.3647	0.3595	0.354267	0.352267	0.353833	0.3559	0.361467	0.365867	0.369933	0.3782	0.385433
	LCD:S2hp 4:1 blanked	0.667067	0.641033	0.579233	0.520567	0.490667	0.4899	0.4862	0.479333	0.469667	0.460733	0.448267	0.4393	0.430733	0.423267	0.415167	0.4091	0.401367	0.3945	0.3875	0.378667	0.373033	0.364533	0.357667	0.351133	0.344333	0.3372	0.329733	0.323867	0.314267	0.3079	0.300533	0.2932	0.287233	0.280567	0.273233	0.266633	0.255833	0.2468	0.240433	0.233967	0.232833	0.2332	0.2368	0.241167	0.244567	0.248733	0.256767	0.263633
B2	buffer only	0.0685	0.0685	0.0687	0.0687	0.0704	0.0749	0.0786	0.0817	0.0848	0.0879	0.0901	0.0927	0.0944	0.0962	0.0973	0.0978	0.1003	0.1014	0.1029	0.1042	0.1045	0.1067	0.1082	0.1087	0.1092	0.1103	0.1119	0.1125	0.1136	0.1137	0.1143	0.1156	0.1158	0.1168	0.1147	0.1153	0.1171	0.1164	0.1168	0.1176	0.119	0.1198	0.1187	0.1198	0.121	0.1209	0.1215	0.1224
B3	buffer only	0.0657	0.0664	0.0674	0.067	0.068	0.0714	0.0761	0.0794	0.0829	0.0851	0.0878	0.089	0.092	0.0927	0.0944	0.0962	0.0975	0.0996	0.1019	0.103	0.1037	0.1048	0.1061	0.1068	0.1079	0.108	0.1093	0.1103	0.1114	0.112	0.113	0.1142	0.116	0.1136	0.1153	0.1151	0.1167	0.1172	0.1141	0.1151	0.1154	0.1152	0.115	0.1164	0.1167	0.1176	0.118	0.1192
B4	buffer only	0.0648	0.0654	0.0662	0.0661	0.0659	0.0702	0.075	0.0792	0.0831	0.0856	0.0886	0.0909	0.0942	0.0958	0.0967	0.0982	0.0994	0.1007	0.1031	0.1046	0.1053	0.1069	0.1073	0.1086	0.1106	0.1107	0.1124	0.1127	0.113	0.1135	0.1128	0.1128	0.112	0.111	0.1121	0.1121	0.1133	0.1143	0.1126	0.1135	0.1137	0.1142	0.1132	0.1137	0.1143	0.1157	0.1159	0.1167
	buffer only average	0.0663333	0.0667667	0.0674333	0.0672667	0.0681	0.0721667	0.0765667	0.0801	0.0836	0.0862	0.0888333	0.0908667	0.0935333	0.0949	0.0961333	0.0974	0.0990667	0.100567	0.102633	0.103933	0.1045	0.106133	0.1072	0.108033	0.109233	0.109667	0.1112	0.111833	0.112667	0.113067	0.113367	0.1142	0.1146	0.1138	0.114033	0.114167	0.1157	0.115967	0.1145	0.1154	0.116033	0.1164	0.115633	0.116633	0.117333	0.118067	0.118467	0.119433
J2	LCD only	0.0718	0.0675	0.0685	0.0687	0.0741	0.0796	0.086	0.091	0.0958	0.0989	0.102	0.1035	0.1075	0.1097	0.1117	0.1136	0.1153	0.1158	0.1176	0.1186	0.1194	0.1188	0.1206	0.1211	0.1214	0.1231	0.1221	0.1223	0.1221	0.1227	0.1222	0.1238	0.1253	0.1235	0.1239	0.1245	0.1259	0.1262	0.1268	0.1283	0.1292	0.1306	0.1284	0.1265	0.1253	0.1257	0.1265	0.1265
J3	LCD only	0.0837	0.0719	0.0685	0.0699	0.0715	0.0769	0.0834	0.0883	0.093	0.0962	0.0996	0.1016	0.105	0.1073	0.1091	0.1107	0.113	0.115	0.1161	0.1169	0.1175	0.1181	0.12	0.121	0.1213	0.1227	0.1241	0.1254	0.1246	0.1262	0.1268	0.1234	0.1244	0.1263	0.1259	0.126	0.1266	0.1234	0.1244	0.1245	0.1254	0.1257	0.1231	0.1239	0.1247	0.1259	0.1267	0.1266
J4	LCD only	0.0706	0.0674	0.0687	0.0684	0.0676	0.0736	0.0802	0.0858	0.091	0.094	0.0992	0.1008	0.1054	0.1072	0.1088	0.1105	0.1126	0.1132	0.1161	0.1171	0.1175	0.1184	0.1203	0.1213	0.1212	0.1226	0.1228	0.125	0.1245	0.1264	0.1268	0.1261	0.1242	0.1231	0.1238	0.1246	0.1258	0.1265	0.1261	0.1262	0.1261	0.123	0.1222	0.1235	0.1237	0.1252	0.125	0.1258
	LCD only average	0.0753667	0.0689333	0.0685667	0.069	0.0710667	0.0767	0.0832	0.0883667	0.0932667	0.0963667	0.100267	0.101967	0.105967	0.108067	0.109867	0.1116	0.113633	0.114667	0.1166	0.117533	0.118133	0.118433	0.1203	0.121133	0.1213	0.1228	0.123	0.124233	0.123733	0.1251	0.125267	0.124433	0.124633	0.1243	0.124533	0.125033	0.1261	0.125367	0.125767	0.126333	0.1269	0.126433	0.124567	0.124633	0.124567	0.1256	0.126067	0.1263
	LCD blanked by buffer	0.00903333	0.00216667	0.00113333	0.00173333	0.00296667	0.00453333	0.00663333	0.00826667	0.00966667	0.0101667	0.0114333	0.0111	0.0124333	0.0131667	0.0137333	0.0142	0.0145667	0.0141	0.0139667	0.0136	0.0136333	0.0123	0.0131	0.0131	0.0120667	0.0131333	0.0118	0.0124	0.0110667	0.0120333	0.0119	0.0102333	0.0100333	0.0105	0.0105	0.0108667	0.0104	0.0094	0.0112667	0.0109333	0.0108667	0.0100333	0.00893333	0.008	0.00723333	0.00753333	0.0076	0.00686667
Repeat 3:
	Time [min]	0	5	10	15	20	25	30	35	40	45	50	55	60	65	70	75	80	85	90	95	100	105	110	115	120	125	130	135	140	145	150	155	160	165	170	175	180	185	190	195	200	205	210	215	220	225	230	235
well	sample
B5	7.5uM S2hp	0.067	0.067	0.0677	0.0684	0.0682	0.0714	0.0751	0.0796	0.0834	0.087	0.0888	0.0912	0.0952	0.0974	0.0993	0.1007	0.1047	0.1042	0.1059	0.1075	0.1071	0.1117	0.1109	0.1121	0.1133	0.1143	0.1139	0.1152	0.1157	0.1161	0.1182	0.1178	0.1198	0.1213	0.1207	0.1224	0.1223	0.1195	0.121	0.1216	0.123	0.1234	0.1213	0.121	0.1215	0.121	0.122	0.1224
B6	7.5uM S2hp	0.0661	0.0669	0.0673	0.0678	0.068	0.073	0.0764	0.0812	0.0847	0.0875	0.0904	0.0922	0.0954	0.097	0.0992	0.0999	0.1031	0.1032	0.1052	0.1058	0.1063	0.1075	0.1097	0.1103	0.1122	0.1131	0.1137	0.1162	0.1165	0.1172	0.1197	0.1189	0.1211	0.1208	0.1194	0.1205	0.1198	0.1196	0.12	0.1209	0.122	0.1229	0.1221	0.1219	0.123	0.1219	0.1222	0.1234
B7	7.5uM S2hp	0.0663	0.0672	0.0677	0.0674	0.0684	0.072	0.0761	0.0805	0.0845	0.088	0.09	0.0926	0.0953	0.0967	0.0987	0.0996	0.1014	0.103	0.1053	0.1058	0.1059	0.1078	0.11	0.1094	0.1115	0.1127	0.1117	0.1125	0.1138	0.1134	0.1147	0.115	0.1196	0.1164	0.1163	0.118	0.1186	0.1193	0.1208	0.1222	0.1218	0.1222	0.1219	0.1226	0.1238	0.1238	0.1239	0.124
	S2hp 7.5uM only average	0.0664667	0.0670333	0.0675667	0.0678667	0.0682	0.0721333	0.0758667	0.0804333	0.0842	0.0875	0.0897333	0.092	0.0953	0.0970333	0.0990667	0.100067	0.103067	0.103467	0.105467	0.106367	0.106433	0.109	0.1102	0.1106	0.112333	0.113367	0.1131	0.114633	0.115333	0.115567	0.117533	0.117233	0.120167	0.1195	0.1188	0.1203	0.120233	0.119467	0.1206	0.121567	0.122267	0.122833	0.121767	0.121833	0.122767	0.122233	0.1227	0.123267
J5	LCD 4:1 RNA	0.7374	0.7465	0.7248	0.706	0.6945	0.6889	0.6807	0.68	0.6715	0.6639	0.6628	0.6624	0.6612	0.6579	0.6561	0.6532	0.6508	0.6449	0.6406	0.6342	0.6287	0.6213	0.6153	0.6072	0.6032	0.5955	0.5884	0.5854	0.5783	0.5741	0.5721	0.5665	0.5631	0.56	0.5562	0.5517	0.5461	0.5412	0.5412	0.5386	0.5347	0.5318	0.53	0.5278	0.5252	0.5198	0.5154	0.5075
J6	LCD 4:1 RNA	0.7188	0.7293	0.7094	0.6886	0.6714	0.6697	0.6627	0.6574	0.6514	0.6454	0.6332	0.6329	0.6324	0.63	0.6302	0.6286	0.628	0.6248	0.6184	0.616	0.6098	0.6041	0.5996	0.5917	0.5866	0.5807	0.5764	0.5706	0.565	0.5606	0.557	0.5519	0.549	0.5449	0.5411	0.5391	0.5343	0.532	0.5281	0.5236	0.5211	0.5159	0.5114	0.5067	0.503	0.4992	0.4937	0.4886
J7	LCD 4:1 RNA	0.6567	0.6639	0.6533	0.6421	0.6314	0.6332	0.6302	0.6263	0.6252	0.6227	0.6178	0.6179	0.617	0.6176	0.6172	0.6163	0.6163	0.6161	0.613	0.6104	0.6089	0.6046	0.6017	0.5963	0.5944	0.5892	0.5865	0.5824	0.5773	0.5735	0.5713	0.5672	0.5635	0.5612	0.5563	0.5528	0.5506	0.5484	0.5431	0.5387	0.5348	0.5298	0.5238	0.5171	0.5143	0.5103	0.5058	0.4993
	LCD 4:1 RNA average	0.7043	0.713233	0.695833	0.6789	0.665767	0.663933	0.657867	0.654567	0.649367	0.644	0.637933	0.637733	0.636867	0.635167	0.6345	0.6327	0.6317	0.6286	0.624	0.6202	0.6158	0.61	0.605533	0.5984	0.594733	0.588467	0.583767	0.579467	0.573533	0.5694	0.5668	0.561867	0.558533	0.555367	0.5512	0.547867	0.543667	0.540533	0.537467	0.533633	0.5302	0.525833	0.521733	0.5172	0.514167	0.509767	0.504967	0.498467
	LCD 4:1 RNA blanked by RNA	0.637833	0.6462	0.628267	0.611033	0.597567	0.5918	0.582	0.574133	0.565167	0.5565	0.5482	0.545733	0.541567	0.538133	0.535433	0.532633	0.528633	0.525133	0.518533	0.513833	0.509367	0.501	0.495333	0.4878	0.4824	0.4751	0.470667	0.464833	0.4582	0.453833	0.449267	0.444633	0.438367	0.435867	0.4324	0.427567	0.423433	0.421067	0.416867	0.412067	0.407933	0.403	0.399967	0.395367	0.3914	0.387533	0.382267	0.3752
B2	buffer only	0.0687	0.0691	0.07	0.0692	0.07	0.0734	0.0776	0.0831	0.0864	0.0894	0.0928	0.0946	0.0988	0.0995	0.1015	0.1034	0.104	0.1063	0.1062	0.1073	0.1077	0.109	0.111	0.1108	0.1128	0.1133	0.1134	0.1142	0.1158	0.1163	0.1167	0.117	0.1182	0.1193	0.1189	0.1195	0.1207	0.1188	0.1202	0.1204	0.1209	0.1194	0.1207	0.1201	0.1211	0.1217	0.1201	0.1202
B3	buffer only	0.0676	0.0674	0.0684	0.0684	0.0685	0.0715	0.0757	0.0807	0.0846	0.0872	0.0901	0.0932	0.0962	0.0979	0.1004	0.1007	0.1042	0.1038	0.1062	0.1065	0.1065	0.1079	0.1108	0.1098	0.1118	0.1112	0.1126	0.1143	0.1146	0.1156	0.1164	0.1162	0.1179	0.1183	0.1183	0.12	0.1192	0.1203	0.1212	0.1223	0.1215	0.1206	0.1221	0.1212	0.1221	0.1218	0.1228	0.1237
B4	buffer only	0.0662	0.0661	0.0672	0.0672	0.0671	0.0723	0.0767	0.0824	0.0858	0.0893	0.0931	0.0962	0.0989	0.101	0.1037	0.1047	0.1058	0.1065	0.1078	0.1082	0.1082	0.1096	0.1119	0.111	0.1131	0.1118	0.1127	0.1143	0.1153	0.1161	0.1168	0.1167	0.1172	0.1153	0.115	0.1137	0.1149	0.115	0.1166	0.117	0.118	0.1183	0.1191	0.1194	0.1203	0.1195	0.1198	0.1207
	buffer only average	0.0675	0.0675333	0.0685333	0.0682667	0.0685333	0.0724	0.0766667	0.0820667	0.0856	0.0886333	0.092	0.0946667	0.0979667	0.0994667	0.101867	0.102933	0.104667	0.105533	0.106733	0.107333	0.107467	0.108833	0.111233	0.110533	0.112567	0.1121	0.1129	0.114267	0.115233	0.116	0.116633	0.116633	0.117767	0.117633	0.1174	0.117733	0.118267	0.118033	0.119333	0.1199	0.120133	0.119433	0.120633	0.120233	0.121167	0.121	0.1209	0.121533
J2	LCD only	0.0738	0.0716	0.0718	0.073	0.0784	0.0863	0.0919	0.0983	0.1026	0.1053	0.1091	0.1122	0.1154	0.1168	0.1194	0.1218	0.1242	0.1244	0.1262	0.1281	0.1287	0.1296	0.1318	0.1328	0.1349	0.1336	0.1336	0.1351	0.133	0.1337	0.1339	0.1351	0.1324	0.1336	0.134	0.1315	0.1306	0.1311	0.1322	0.122	0.1302	0.1287	0.1293	0.1302	0.1293	0.1276	0.1266	0.1285
J3	LCD only	0.0731	0.0711	0.0713	0.0718	0.0757	0.0832	0.0889	0.0945	0.0995	0.1026	0.1065	0.1098	0.1129	0.1142	0.1162	0.1172	0.1198	0.1208	0.1233	0.1243	0.1247	0.1266	0.1279	0.1281	0.1298	0.1302	0.1305	0.1317	0.132	0.1316	0.133	0.1329	0.1331	0.134	0.1342	0.135	0.1336	0.135	0.1355	0.1316	0.1322	0.1315	0.1312	0.1319	0.1323	0.1315	0.1276	0.1283
J4	LCD only	0.0716	0.0713	0.071	0.0717	0.0722	0.0802	0.0861	0.0932	0.097	0.1009	0.1037	0.1074	0.1106	0.1126	0.1152	0.1164	0.1196	0.1196	0.1223	0.1227	0.1231	0.1238	0.1264	0.1261	0.1283	0.1279	0.1287	0.1284	0.1269	0.127	0.1273	0.127	0.1256	0.1263	0.1265	0.1272	0.1267	0.1284	0.129	0.1288	0.1298	0.1293	0.13	0.1297	0.127	0.1215	0.1236	0.1216
	LCD only average	0.0728333	0.0713333	0.0713667	0.0721667	0.0754333	0.0832333	0.0889667	0.0953333	0.0997	0.102933	0.106433	0.1098	0.112967	0.114533	0.116933	0.118467	0.1212	0.1216	0.123933	0.125033	0.1255	0.126667	0.1287	0.129	0.131	0.130567	0.130933	0.131733	0.130633	0.130767	0.1314	0.131667	0.130367	0.1313	0.131567	0.131233	0.1303	0.1315	0.132233	0.127467	0.130733	0.129833	0.130167	0.1306	0.129533	0.126867	0.125933	0.126133
	LCD blanked by buffer	0.00533333	0.0038	0.00283333	0.0039	0.0069	0.0108333	0.0123	0.0132667	0.0141	0.0143	0.0144333	0.0151333	0.015	0.0150667	0.0150667	0.0155333	0.0165333	0.0160667	0.0172	0.0177	0.0180333	0.0178333	0.0174667	0.0184667	0.0184333	0.0184667	0.0180333	0.0174667	0.0154	0.0147667	0.0147667	0.0150333	0.0126	0.0136667	0.0141667	0.0135	0.0120333	0.0134667	0.0129	0.00756667	0.0106	0.0104	0.00953333	0.0103667	0.00836667	0.00586667	0.00503333	0.0046
[truncated: 43 more columns]

## Sheet: Figure 5c
G12:NCAP mean segmented area across 5 images per well (µm^2)						G12:NCAP mean segmented circularity across 5 images per well weighted by area (a.u.)
molar ratio	replicate 1	replicate 2	replicate 3			molar ratio	replicate 1	replicate 2	replicate 3
0:1	1.34149	1.36093	1.31693			0:1	0.888373	0.994402	1.02584
0.1:1	2.76149	2.62692	3.11663			0.1:1	0.470475	0.517403	0.431667
0.25:1	5.76276	7.04875	6.73246			0.25:1	0.2481	0.209375	0.233022
0.5:1	6.59253	15.9361	12.9921			0.5:1	0.193606	0.134237	0.151682
1:1	22.6852	23.2447	24.9675			1:1	0.0837367	0.0715284	0.0816947

## Sheet: Figure 5d
Figure 5d- G12 antiviral activity and cytotoxicity
G12 concentration	% infected cells			% cytotoxicity
	well 1	well 2	well 3	well 1	well 2	well 3
0	98.934	95.283	105.886	2.71575	2.56164	1.08562
0.3	105.306	118.493	114.019	0.773973	0.568493	-0.534247
1.3	134.261	127.063	122.122	0.458904	0.64726	1.55479
3.9	122.386	136.809	125.185	0.0376712	1.80137	2.32534
6.5	88.8822	84.4058	95.3478	2.22945	3.0411	1.95205
9	71.2324	78.0305	75.8148	1.04452	1.61986	2.7226
10.3	55.1267	53.6467	74.484	0.44863	0.0924657	0.688356
12.9	56.9214	35.6184	59.8375	1.47603	2.41096	2.76712
15.5	44.2285	29.6627	35.3938	3.75342	2.77055	1.92808
16.8	45.403	43.9074	69.6084	1.90068	0.938356	0.664384
Antiviral activity data
Sample concentrations
[G12] uM:	0.0	0.3	1.3	3.9	6.5	9.0	10.3	12.9	15.5	16.8	0.0	0.0
%DMSO vehicle	0.005	0.005	0.005	0.005	0.005	0.005	0.005	0.005	0.006	0.0065	0.006	0.0065
Raw Data
% Positive W2 (MultiWaveScoring)
replicate 1	5.37211	5.71811	7.29035	6.64556	4.8263	3.86792	2.99338	3.09083	2.15835	2.12032	5.72091	4.6637
replicate 2	5.17387	6.43417	6.8995	7.42871	4.58324	4.23705	2.91302	1.93408	1.44754	2.05047	5.52408	5.04665
replicate 3	5.74959	6.1912	6.63123	6.79756	5.17739	4.11674	4.04448	3.24917	1.72722	3.25071	3.39987	4.30874
Average %DMSO vehicle control	5.43186										4.88162	4.67303
Normalized %PositiveW2 to DMSO veh control	98.934	105.306	134.261	122.386	88.8822	71.2324	55.1267	56.9214	44.2285	45.403
(pasted into Prism)	95.283	118.493	127.063	136.809	84.4058	78.0305	53.6467	35.6184	29.6627	43.9074
	105.886	114.018	122.122	125.185	95.3478	75.8148	74.484	59.8375	35.3938	69.6084
Cytotoxicity data
Sample concentrations
[G12] uM:	0.0	0.3	1.3	3.9	6.5	9.0	10.3	12.9	15.5	16.8	0.0	0.0
%DMSO vehicle	0.005	0.005	0.005	0.005	0.005	0.005	0.005	0.005	0.006	0.0065	0.006	0.0065
Raw Data
490nm Absorbance													Spont LDH	Max LDH
replicate 1	0.8461	0.7871	0.7806	0.7689	0.8312	0.7947	0.778	0.8061	0.8783	0.8202	0.7869	0.8192	0.7428	3.7372
replicate 2	0.8411	0.782	0.7846	0.8192	0.8547	0.8095	0.7633	0.8355	0.8457	0.7892	0.8043	0.8721	0.7899	3.7583
replicate 3	0.7974	0.7471	0.8101	0.8352	0.8196	0.8424	0.7809	0.8449	0.8177	0.7793	0.8458	0.767	0.7551	3.7022
680nm Absorbance
replicate 1	0.0568	0.0545	0.0572	0.0578	0.0561	0.0542	0.0549	0.053	0.0587	0.0547	0.0558	0.0583	0.0519	0.1082
replicate 2	0.0563	0.0554	0.0557	0.0566	0.0559	0.0522	0.0506	0.0551	0.0548	0.0518	0.0634	0.0568	0.0541	0.1089
replicate 3	0.0557	0.0527	0.0547	0.0573	0.0526	0.0529	0.0508	0.0541	0.0514	0.0499	0.0564	0.0569	0.0508	0.1014
Background subtraction (490nm-680nm)	0.7893	0.7326	0.7234	0.7111	0.7751	0.7405	0.7231	0.7531	0.8196	0.7655	0.7311	0.7609	0.6909	3.629
	0.7848	0.7266	0.7289	0.7626	0.7988	0.7573	0.7127	0.7804	0.7909	0.7374	0.7409	0.8153	0.7358	3.6494
	0.7417	0.6944	0.7554	0.7779	0.767	0.7895	0.7301	0.7908	0.7663	0.7294	0.7894	0.7101	0.7043	3.6008
													0.710333	3.6264	averaged controls
%Cytotoxicity	2.71575	0.773973	0.458904	0.0376712	2.22945	1.04452	0.44863	1.47603	3.75342	1.90068	0.722603	1.74315
(sample-spontLDH)/(maxLDH-spontLDH)*100	2.56164	0.568493	0.64726	1.80137	3.0411	1.61986	0.0924658	2.41096	2.77055	0.938356	1.05822	3.60616
	1.08562	-0.534247	1.55479	2.32534	1.95205	2.7226	0.688356	2.76712	1.92808	0.664384	2.71918	0.00342466
											excluded these higher DMSO control data - not significantly different from 0.5% DMSO control

## Sheet: Supplementary Figure 2e
Supplementary Figure 2e- time dependent ThT fluorescence of NCAP only and NCAP+S2hp samples
Repeat 1- representative curve shown in supplementry figure 2e
	Time [min]	0	5	10	15	20	25	30	35	40	45	50	55	60	65	70	75	80	85	90	95	100	105	110	115	120	125	130	135	140	145	150	155	160	165	170	175	180	185	190	195	200	205	210	215	220	225	230	235
well	sample
B05	7.5uM S2hp	21701	18720	16644	15451	14564	14064	13708	13487	13334	13255	13037	12997	13034	12957	12938	12842	12734	12837	12749	12795	12778	12678	12681	12586	12622	12702	12583	12676	12639	12555	12547	12577	12542	12567	12535	12630	12540	12589	12575	12498	12586	12457	12573	12540	12453	12580	12481	12460
B06	7.5uM S2hp	21544	18737	16757	15783	14994	14577	14373	14195	13937	13819	13570	13542	13534	13446	13453	13353	13313	13334	13281	13325	13317	13173	13223	13167	13132	13172	13123	13189	13139	13059	13040	13032	13148	13050	13029	13026	12986	13061	13044	13049	13054	12993	13034	13028	13065	13033	13026	13057
B07	7.5uM S2hp	21576	18701	16640	15743	14964	14547	14215	14037	13899	13797	13602	13580	13436	13489	13474	13498	13311	13377	13300	13345	13256	13168	13219	13168	13156	13228	13158	13153	13159	13057	13063	13130	13033	13112	13114	13114	12976	13073	13036	12993	13134	13074	12991	13055	13014	13065	13053	13030
	S2hp 7.5uM only average	21607	18719.3	16680.3	15659	14840.7	14396	14098.7	13906.3	13723.3	13623.7	13403	13373	13334.7	13297.3	13288.3	13231	13119.3	13182.7	13110	13155	13117	13006.3	13041	12973.7	12970	13034	12954.7	13006	12979	12890.3	12883.3	12913	12907.7	12909.7	12892.7	12923.3	12834	12907.7	12885	12846.7	12924.7	12841.3	12866	12874.3	12844	12892.7	12853.3	12849
G05	NCAP:S2hp 4:1	23427	21100	19204	18263	17210	16480	16203	15920	15796	15707	15772	15750	15775	15639	15600	15685	15553	15542	15685	15682	15597	15619	15572	15544	15572	15571	15530	15615	15617	15498	15557	15504	15499	15598	15644	15522	15543	15611	15638	15604	15642	15625	15636	15654	15706	15773	15658	15606
G06	NCAP:S2hp 4:1	23503	21361	19578	18422	17604	16997	16711	16666	16658	16486	16469	16362	16276	16309	16246	16157	16214	16223	16243	16301	16242	16167	16266	16164	16154	16216	16154	16154	16234	16215	16201	16140	16293	16158	16304	16265	16265	16352	16300	16314	16305	16294	16277	16355	16333	16394	16409	16325
G07	NCAP:S2hp 4:1	23069	20977	19094	18235	17308	16811	16525	16417	16252	16229	16284	16276	16275	16116	16134	16244	16159	16112	16136	16117	16170	16089	16079	16046	16030	16049	16059	16096	16064	15996	16022	15989	16170	16078	16109	16156	16115	16167	16148	16044	16233	16182	16201	16192	16167	16147	16232	16225
	NCAP:S2hp 4:1 average	23333	21146	19292	18306.7	17374	16762.7	16479.7	16334.3	16235.3	16140.7	16175	16129.3	16108.7	16021.3	15993.3	16028.7	15975.3	15959	16021.3	16033.3	16003	15958.3	15972.3	15918	15918.7	15945.3	15914.3	15955	15971.7	15903	15926.7	15877.7	15987.3	15944.7	16019	15981	15974.3	16043.3	16028.7	15987.3	16060	16033.7	16038	16067	16068.7	16104.7	16099.7	16052
	NCAP:S2hp 4:1 blanked	1726	2426.67	2611.67	2647.67	2533.33	2366.67	2381	2428	2512	2517	2772	2756.33	2774	2724	2705	2797.67	2856	2776.33	2911.33	2878.33	2886	2952	2931.33	2944.33	2948.67	2911.33	2959.67	2949	2992.67	3012.67	3043.33	2964.67	3079.67	3035	3126.33	3057.67	3140.33	3135.67	3143.67	3140.67	3135.33	3192.33	3172	3192.67	3224.67	3212	3246.33	3203
B02	buffer only	334	314	299	304	302	297	300	301	295	303	296	292	295	294	296	309	310	306	307	307	307	308	307	304	300	303	305	301	301	299	304	296	306	297	302	301	301	298	301	298	298	298	305	299	300	298	295	299
B03	buffer only	329	311	312	297	302	300	298	294	303	297	295	294	294	292	295	289	291	294	287	291	286	280	286	287	286	285	284	283	285	284	285	276	281	277	276	278	278	285	283	277	274	276	273	283	282	280	279	276
B04	buffer only	330	319	308	310	307	299	302	294	301	299	298	304	290	292	294	296	291	290	287	294	285	293	288	286	287	294	287	284	282	291	286	282	283	284	282	288	286	284	283	277	284	280	277	283	280	283	279	282
	buffer only average	331	314.667	306.333	303.667	303.667	298.667	300	296.333	299.667	299.667	296.333	296.667	293	292.667	295	298	297.333	296.667	293.667	297.333	292.667	293.667	293.667	292.333	291	294	292	289.333	289.333	291.333	291.667	284.667	290	286	286.667	289	288.333	289	289	284	285.333	284.667	285	288.333	287.333	287	284.333	285.667
G02	NCAP only	835	764	695	671	631	617	615	577	579	574	536	536	524	521	515	526	506	513	521	512	515	509	505	496	509	499	498	505	494	488	495	497	488	487	495	484	475	484	483	475	477	482	475	482	477	478	482	477
G03	NCAP only	876	802	716	710	659	635	633	605	601	587	540	545	536	543	536	535	529	532	532	524	523	516	521	515	512	517	517	516	519	505	513	506	516	506	511	504	501	501	491	495	496	506	503	493	492	493	494	496
G04	NCAP only	994	910	814	781	745	716	712	675	667	661	589	591	593	595	584	584	588	583	573	563	580	575	574	563	567	564	554	566	554	560	560	556	555	559	557	543	556	550	546	546	547	550	538	549	549	540	538	540
	NCAP only average	901.667	825.333	741.667	720.667	678.333	656	653.333	619	615.667	607.333	555	557.333	551	553	545	548.333	541	542.667	542	533	539.333	533.333	533.333	524.667	529.333	526.667	523	529	522.333	517.667	522.667	519.667	519.667	517.333	521	510.333	510.667	511.667	506.667	505.333	506.667	512.667	505.333	508	506	503.667	504.667	504.333
	NCAP blanked by buffer	570.667	510.667	435.333	417	374.667	357.333	353.333	322.667	316	307.667	258.667	260.667	258	260.333	250	250.333	243.667	246	248.333	235.667	246.667	239.667	239.667	232.333	238.333	232.667	231	239.667	233	226.333	231	235	229.667	231.333	234.333	221.333	222.333	222.667	217.667	221.333	221.333	228	220.333	219.667	218.667	216.667	220.333	218.667
Repeat 2:
	Time [min]	0	5	10	15	20	25	30	35	40	45	50	55	60	65	70	75	80	85	90	95	100	105	110	115	120	125	130	135	140	145	150	155	160	165	170	175	180	185	190	195	200	205	210	215	220	225	230	235
well	sample
B06	7.5uM S2hp	38971	36122	34424	33167	31966	31292	30691	30315	30054	29752	29439	29292	28830	28777	28517	28228	28105	28024	27915	27813	27758	27742	26824	27441	27433	27313	27382	27328	27200	27164	27072	26432	26920	26954	26311	26689	26688	26810	26655	26705	26396	26512	26470	26524	26522	26388	26339	26319
B07	7.5uM S2hp	38993	36361	34369	32978	32015	31279	30605	30159	29923	29424	29298	28862	28548	28458	28232	27949	27905	27631	27602	27544	27456	27441	26541	27125	27071	27119	26931	27024	26830	26772	26699	25957	26548	26659	25878	26297	26475	26166	26280	26177	25938	26018	26109	26021	25922	25967	25999	25875
B08	7.5uM S2hp	37611	35253	33552	32224	31190	30565	29825	29596	29223	28731	28663	28171	27882	27820	27679	27398	27293	27229	27047	26979	26906	26810	26005	26776	26672	26722	26566	26531	26404	26463	26347	25507	26207	26294	25621	26005	26171	26048	26101	25981	25700	25901	25946	25952	25799	25795	25744	25810
	S2hp 7.5uM only average	38525	35912	34115	32789.7	31723.7	31045.3	30373.7	30023.3	29733.3	29302.3	29133.3	28775	28420	28351.7	28142.7	27858.3	27767.7	27628	27521.3	27445.3	27373.3	27331	26456.7	27114	27058.7	27051.3	26959.7	26961	26811.3	26799.7	26706	25965.3	26558.3	26635.7	25936.7	26330.3	26444.7	26341.3	26345.3	26287.7	26011.3	26143.7	26175	26165.7	26081	26050	26027.3	26001.3
G06	NCAP:S2hp 4:1	43161	42318	40444	39424	38830	36096	35378	35157	34612	34279	34139	33731	33778	33548	33573	33459	33457	33244	33224	33387	33344	33186	32104	33224	33268	33191	33211	33066	33077	32979	33391	32173	33119	33192	32326	33104	32937	33096	32986	32889	32546	33055	33114	33098	33017	32983	32920	32918
G07	NCAP:S2hp 4:1	42220	41235	40035	38801	37913	36878	36518	36231	36122	35993	35757	35752	35654	35723	35853	36078	36107	36236	36354	36527	36664	36903	35898	37289	37420	37628	37694	37798	37953	37914	38254	36776	38241	38476	37557	38499	38542	38529	38629	38637	38202	38862	38851	38851	38783	38866	38878	38712
G08	NCAP:S2hp 4:1	40295	39598	38761	37666	36773	36092	35574	35326	35297	35065	35121	34697	34995	35044	35184	35142	35180	35414	35686	35644	35845	36137	34964	36201	36443	36591	36683	36931	36720	37108	37401	36051	37385	37639	36558	37455	37626	37737	37687	37694	37265	37720	37703	37657	37520	37493	37488	37265
	NCAP:S2hp 4:1 average	41892	41050.3	39746.7	38630.3	37838.7	36355.3	35823.3	35571.3	35343.7	35112.3	35005.7	34726.7	34809	34771.7	34870	34893	34914.7	34964.7	35088	35186	35284.3	35408.7	34322	35571.3	35710.3	35803.3	35862.7	35931.7	35916.7	36000.3	36348.7	35000	36248.3	36435.7	35480.3	36352.7	36368.3	36454	36434	36406.7	36004.3	36545.7	36556	36535.3	36440	36447.3	36428.7	36298.3
	NCAP:S2hp 4:1 blanked	3367	5138.33	5631.67	5840.67	6115	5310	5449.67	5548	5610.33	5810	5872.33	5951.67	6389	6420	6727.33	7034.67	7147	7336.67	7566.67	7740.67	7911	8077.67	7865.33	8457.33	8651.67	8752	8903	8970.67	9105.33	9200.67	9642.67	9034.67	9690	9800	9543.67	10022.3	9923.67	10112.7	10088.7	10119	9993	10402	10381	10369.7	10359	10397.3	10401.3	10297
B02	buffer only	1249	1234	1215	1197	1170	1169	1158	1154	1147	1138	1128	1108	1099	1105	1107	1121	1098	1107	1113	1110	1104	1106	1086	1091	1099	1100	1103	1106	1099	1080	1086	1064	1071	1083	1053	1078	1089	1058	1065	1066	1057	1061	1057	1054	1053	1044	1052	1048
B03	buffer only	1261	1242	1210	1210	1181	1175	1173	1158	1153	1151	1137	1117	1126	1133	1116	1122	1106	1110	1102	1124	1113	1116	1091	1103	1095	1123	1115	1102	1095	1093	1101	1078	1082	1099	1070	1070	1075	1076	1079	1062	1060	1060	1065	1063	1054	1048	1065	1050
B04	buffer only	1241	1233	1200	1192	1173	1168	1168	1165	1143	1138	1130	1116	1112	1108	1118	1112	1102	1108	1109	1109	1113	1139	1089	1095	1091	1113	1116	1102	1082	1102	1095	1057	1080	1083	1054	1063	1079	1075	1060	1054	1057	1070	1070	1048	1032	1049	1063	1057
	buffer only average	1250.33	1236.33	1208.33	1199.67	1174.67	1170.67	1166.33	1159	1147.67	1142.33	1131.67	1113.67	1112.33	1115.33	1113.67	1118.33	1102	1108.33	1108	1114.33	1110	1120.33	1088.67	1096.33	1095	1112	1111.33	1103.33	1092	1091.67	1094	1066.33	1077.67	1088.33	1059	1070.33	1081	1069.67	1068	1060.67	1058	1063.67	1064	1055	1046.33	1047	1060	1051.67
G02	NCAP only	2513	2409	2354	2305	2266	2210	2136	2118	2120	2068	2043	2003	1984	1983	1952	1942	1905	1900	1897	1866	1858	1854	1778	1804	1797	1775	1772	1765	1749	1742	1745	1670	1732	1707	1655	1681	1690	1671	1678	1643	1632	1629	1617	1621	1604	1606	1600	1588
G03	NCAP only	2657	2606	2557	2488	2450	2426	2370	2329	2313	2242	2229	2186	2161	2137	2120	2097	2068	2055	2036	2014	1982	1975	1888	1925	1927	1887	1903	1877	1859	1832	1815	1758	1784	1787	1741	1747	1742	1708	1704	1683	1653	1674	1674	1657	1648	1640	1614	1624
G04	NCAP only	2707	2683	2623	2556	2512	2484	2457	2422	2417	2374	2351	2292	2273	2264	2248	2226	2183	2181	2159	2131	2127	2095	2024	2062	2050	2041	2035	2021	2015	1986	1969	1911	1951	1954	1901	1908	1895	1892	1889	1858	1835	1840	1831	1827	1805	1798	1796	1768
	NCAP only average	2625.67	2566	2511.33	2449.67	2409.33	2373.33	2321	2289.67	2283.33	2228	2207.67	2160.33	2139.33	2128	2106.67	2088.33	2052	2045.33	2030.67	2003.67	1989	1974.67	1896.67	1930.33	1924.67	1901	1903.33	1887.67	1874.33	1853.33	1843	1779.67	1822.33	1816	1765.67	1778.67	1775.67	1757	1757	1728	1706.67	1714.33	1707.33	1701.67	1685.67	1681.33	1670	1660
	NCAP blanked by buffer	1375.33	1329.67	1303	1250	1234.67	1202.67	1154.67	1130.67	1135.67	1085.67	1076	1046.67	1027	1012.67	993	970	950	937	922.667	889.333	879	854.333	808	834	829.667	789	792	784.333	782.333	761.667	749	713.333	744.667	727.667	706.667	708.333	694.667	687.333	689	667.333	648.667	650.667	643.333	646.667	639.333	634.333	610	608.333
Repeat 3:
	Time [min]	0	5	10	15	20	25	30	35	40	45	50	55	60	65	70	75	80	85	90	95	100	105	110	115	120	125	130	135	140	145	150	155	160	165	170	175	180	185	190	195	200	205	210	215	220	225	230	235
well	sample
B08	7.5uM S2hp	26817	26755	26628	26544	26561	26625	26598	26387	26193	26061	25872	25885	25798	25410	25515	25403	25335	25176	25162	24981	24996	24843	24724	24587	24562	24481	24432	24507	24469	24267	24348	24108	24251	24251	24284	24165	24176	24150	24137	23951	24014	23912	23685	23923	23884	23581	23724	23576
B09	7.5uM S2hp	27365	27340	27294	27246	27270	27114	27345	27273	27208	26932	26829	26695	26585	26375	26362	26090	26070	26139	25937	25776	25715	25515	25307	25297	25327	25265	25206	25259	25125	24960	25090	24880	25121	24820	24983	24961	24803	24904	24776	24796	24719	24663	24455	24578	24582	24445	24486	24379
B10	7.5uM S2hp	28813	28682	28664	28771	28516	28687	28664	28480	28458	28187	28002	27958	27883	27616	27702	27424	27359	27298	27056	26962	26943	26978	26620	26402	26636	26499	26371	26518	26457	26186	26275	26162	26309	26031	26180	26214	26147	26105	26128	25913	25954	25965	25767	25841	25787	25631	25610	25585
	S2hp 7.5uM only average	27665	27592.3	27528.7	27520.3	27449	27475.3	27535.7	27380	27286.3	27060	26901	26846	26755.3	26467	26526.3	26305.7	26254.7	26204.3	26051.7	25906.3	25884.7	25778.7	25550.3	25428.7	25508.3	25415	25336.3	25428	25350.3	25137.7	25237.7	25050	25227	25034	25149	25113.3	25042	25053	25013.7	24886.7	24895.7	24846.7	24635.7	24780.7	24751	24552.3	24606.7	24513.3
G08	NCAP:S2hp 4:1	34386	35200	35740	35884	36111	36063	36284	35557	35912	36305	35881	36206	36444	36598	36706	36453	36810	36959	36887	36846	36962	36923	37053	36929	37178	36908	36916	36759	37127	36785	36966	35896	36363	36236	36230	36064	35931	36095	35654	35708	35494	35024	35218	35138	34863	34889	34745	34734
G09	NCAP:S2hp 4:1	36645	36877	37915	37460	37955	38761	38934	37509	38228	38270	37483	37427	37332	37069	37010	36932	37029	36786	36659	36510	36373	36199	36239	35796	35616	35504	35595	35641	35599	35448	35309	35103	35411	35234	35082	35253	35114	35331	35097	35016	35095	34825	34642	34695	34663	34542	34724	34552
G10	NCAP:S2hp 4:1	36622	36593	37035	36663	36501	36681	36688	36641	36434	36291	36137	36095	35997	35985	35761	35805	35606	35636	35294	35513	35213	35093	34928	34713	34735	34793	34748	34655	34675	34394	34462	34529	34566	34283	34527	34238	34158	34203	34243	34046	34056	34070	33787	34027	33877	33503	33907	33755
	NCAP:S2hp 4:1 average	35884.3	36223.3	36896.7	36669	36855.7	37168.3	37302	36569	36858	36955.3	36500.3	36576	36591	36550.7	36492.3	36396.7	36481.7	36460.3	36280	36289.7	36182.7	36071.7	36073.3	35812.7	35843	35735	35753	35685	35800.3	35542.3	35579	35176	35446.7	35251	35279.7	35185	35067.7	35209.7	34998	34923.3	34881.7	34639.7	34549	34620	34467.7	34311.3	34458.7	34347
	NCAP:S2hp 4:1 blanked	8219.33	8631	9368	9148.67	9406.67	9693	9766.33	9189	9571.67	9895.33	9599.33	9730	9835.67	10083.7	9966	10091	10227	10256	10228.3	10383.3	10298	10293	10523	10384	10334.7	10320	10416.7	10257	10450	10404.7	10341.3	10126	10219.7	10217	10130.7	10071.7	10025.7	10156.7	9984.33	10036.7	9986	9793	9913.33	9839.33	9716.67	9759	9852	9833.67
B02	buffer only	327	330	329	330	328	316	320	328	313	323	318	319	323	320	321	314	313	316	316	313	311	317	307	313	311	312	308	312	305	308	313	305	301	308	303	296	301	300	307	308	308	305	302	303	301	305	299	301
B03	buffer only	325	316	318	316	320	317	318	314	316	309	313	308	308	317	309	312	307	307	316	307	301	301	304	304	299	307	304	298	301	304	298	304	303	303	298	296	303	295	298	299	301	297	293	303	294	295	297	297
B04	buffer only	334	336	326	333	322	331	330	317	331	327	328	320	323	328	317	324	319	318	314	311	317	318	316	316	308	319	321	308	316	308	312	310	314	309	310	314	309	305	308	313	309	306	307	305	308	306	307	310
	buffer only average	328.667	327.333	324.333	326.333	323.333	321.333	322.667	319.667	320	319.667	319.667	315.667	318	321.667	315.667	316.667	313	313.667	315.333	310.333	309.667	312	309	311	306	312.667	311	306	307.333	306.667	307.667	306.333	306	306.667	303.667	302	304.333	300	304.333	306.667	306	302.667	300.667	303.667	301	302	301	302.667
G02	NCAP only	1487	1458	1475	1465	1478	1447	1445	1080	1120	1095	1041	1045	1031	1037	1043	1019	1013	1005	1011	990	986	995	977	986	976	954	967	973	955	957	973	944	939	939	927	937	933	942	923	932	931	932	920	910	898	909	904	895
G03	NCAP only	1409	1424	1415	1404	1401	1409	1392	1371	1375	1352	1342	1346	1335	1325	1318	1287	1290	1274	1255	1238	1229	1228	1214	1204	1198	1195	1195	1173	1179	1160	1156	1108	1109	1114	1095	1084	1073	1077	1059	1064	1055	1039	1024	1027	1012	1005	1009	1006
G04	NCAP only	1475	1583	1644	1700	1733	1769	1760	1712	1731	1724	1678	1673	1667	1647	1639	1577	1572	1546	1547	1521	1496	1479	1459	1446	1422	1422	1407	1396	1385	1365	1361	1272	1290	1277	1267	1232	1237	1221	1213	1204	1195	1176	1160	1158	1155	1143	1129	1119
	NCAP only average	1457	1488.33	1511.33	1523	1537.33	1541.67	1532.33	1387.67	1408.67	1390.33	1353.67	1354.67	1344.33	1336.33	1333.33	1294.33	1291.67	1275	1271	1249.67	1237	1234	1216.67	1212	1198.67	1190.33	1189.67	1180.67	1173	1160.67	1163.33	1108	1112.67	1110	1096.33	1084.33	1081	1080	1065	1066.67	1060.33	1049	1034.67	1031.67	1021.67	1019	1014	1006.67
	NCAP blanked by buffer	1128.33	1161	1187	1196.67	1214	1220.33	1209.67	1068	1088.67	1070.67	1034	1039	1026.33	1014.67	1017.67	977.667	978.667	961.333	955.667	939.333	927.333	922	907.667	901	892.667	877.667	878.667	874.667	865.667	854	855.667	801.667	806.667	803.333	792.667	782.333	776.667	780	760.667	760	754.333	746.333	734	728	720.667	717	713	704
[truncated: 381 more columns]

## Sheet: Supplementary Figure 2f
Supplementary Figure 2f- turbidity (600 nm absorbance) of NCAP only and NCAP+S2hp solutions
Repeat 1- curve shown in supplementry figure 2f
	Time [min]	0	5	10	15	20	25	30	35	40	45	50	55	60	65	70	75	80	85	90	95	100	105	110	115	120	125	130	135	140	145	150	155	160	165	170	175	180	185	190	195	200	205	210	215	220	225	230	235
well	sample
B5	7.5uM S2hp	0.0659	0.0662	0.0668	0.0668	0.0684	0.0738	0.0778	0.0833	0.0853	0.0878	0.0887	0.0922	0.0936	0.097	0.0986	0.1005	0.1022	0.1041	0.1041	0.1058	0.1073	0.1079	0.1086	0.1097	0.1107	0.1115	0.1124	0.1139	0.1149	0.1152	0.116	0.1168	0.1148	0.1162	0.118	0.1171	0.1183	0.118	0.1169	0.1187	0.1187	0.1196	0.1204	0.1208	0.1196	0.1206	0.1201	0.121
B6	7.5uM S2hp	0.0647	0.0655	0.0667	0.0655	0.0652	0.0699	0.0733	0.0771	0.08	0.0823	0.0848	0.0876	0.0897	0.0917	0.0934	0.0958	0.0963	0.097	0.0988	0.0998	0.1006	0.1023	0.1039	0.1043	0.105	0.1064	0.107	0.1073	0.1078	0.1084	0.1079	0.1092	0.1096	0.1117	0.1115	0.111	0.1115	0.1128	0.1136	0.1143	0.1148	0.1139	0.1148	0.1153	0.1148	0.116	0.1158	0.1163
B7	7.5uM S2hp	0.0653	0.0657	0.0672	0.066	0.0658	0.0725	0.0762	0.0799	0.0818	0.0852	0.0874	0.0907	0.0933	0.0951	0.0965	0.0985	0.1007	0.1016	0.1033	0.1042	0.1059	0.1064	0.109	0.1094	0.1099	0.1108	0.1109	0.1119	0.1127	0.1135	0.1147	0.1156	0.1163	0.1182	0.1183	0.1197	0.1196	0.12	0.117	0.1189	0.1193	0.1183	0.1194	0.1209	0.1215	0.1221	0.1211	0.124
	S2hp 7.5uM only average	0.0653	0.0658	0.0669	0.0661	0.0664667	0.0720667	0.0757667	0.0801	0.0823667	0.0851	0.0869667	0.0901667	0.0922	0.0946	0.0961667	0.0982667	0.0997333	0.1009	0.102067	0.103267	0.1046	0.105533	0.107167	0.1078	0.108533	0.109567	0.1101	0.111033	0.1118	0.112367	0.112867	0.113867	0.113567	0.115367	0.115933	0.115933	0.116467	0.116933	0.115833	0.1173	0.1176	0.117267	0.1182	0.119	0.118633	0.119567	0.119	0.120433
G5	NCAP:S2hp 4:1	0.0707	0.0782	0.0881	0.0969	0.1043	0.1187	0.1301	0.1407	0.1463	0.1507	0.1523	0.1539	0.1557	0.1561	0.1554	0.1555	0.1548	0.1538	0.1532	0.1529	0.1521	0.1525	0.153	0.1541	0.1548	0.1541	0.1532	0.1551	0.1558	0.1576	0.1576	0.1603	0.1619	0.166	0.1687	0.172	0.1743	0.1767	0.1793	0.1789	0.1807	0.1838	0.185	0.1881	0.1903	0.1857	0.187	0.1895
G6	NCAP:S2hp 4:1	0.0738	0.0744	0.076	0.0768	0.0785	0.0858	0.096	0.1065	0.1164	0.1267	0.1364	0.1441	0.1526	0.1587	0.1636	0.1678	0.1706	0.173	0.175	0.1763	0.1785	0.1795	0.1818	0.1829	0.1827	0.183	0.1828	0.1834	0.1841	0.183	0.182	0.183	0.1837	0.1843	0.1852	0.1864	0.1862	0.1864	0.1873	0.1873	0.187	0.1876	0.1879	0.1874	0.1865	0.1866	0.186	0.1864
G7	NCAP:S2hp 4:1	0.0714	0.078	0.0839	0.0906	0.0969	0.11	0.1198	0.1292	0.1363	0.1426	0.1479	0.1541	0.157	0.1587	0.1596	0.1619	0.1622	0.1629	0.1631	0.1634	0.164	0.1651	0.1647	0.1668	0.1661	0.169	0.1701	0.1731	0.173	0.1749	0.1789	0.1829	0.1863	0.1911	0.1961	0.2004	0.203	0.2041	0.2043	0.2063	0.2077	0.2107	0.2122	0.2137	0.2133	0.2148	0.2152	0.2165
	NCAP:S2hp 4:1 average	0.0719667	0.0768667	0.0826667	0.0881	0.0932333	0.104833	0.1153	0.125467	0.133	0.14	0.145533	0.1507	0.1551	0.157833	0.159533	0.161733	0.162533	0.163233	0.163767	0.1642	0.164867	0.1657	0.1665	0.167933	0.167867	0.1687	0.1687	0.170533	0.170967	0.171833	0.172833	0.1754	0.1773	0.180467	0.183333	0.186267	0.187833	0.189067	0.1903	0.190833	0.1918	0.194033	0.195033	0.1964	0.1967	0.1957	0.196067	0.197467
	NCAP:S2hp 4:1 blanked	0.00666667	0.0110667	0.0157667	0.022	0.0267667	0.0327667	0.0395333	0.0453667	0.0506333	0.0549	0.0585667	0.0605333	0.0629	0.0632333	0.0633667	0.0634667	0.0628	0.0623333	0.0617	0.0609333	0.0602667	0.0601667	0.0593333	0.0601333	0.0593333	0.0591333	0.0586	0.0595	0.0591667	0.0594667	0.0599667	0.0615333	0.0637333	0.0651	0.0674	0.0703333	0.0713667	0.0721333	0.0744667	0.0735333	0.0742	0.0767667	0.0768333	0.0774	0.0780667	0.0761333	0.0770667	0.0770333
B2	buffer only	0.0678	0.0675	0.0679	0.0686	0.073	0.0767	0.0818	0.0855	0.0867	0.0909	0.0936	0.0962	0.0974	0.0997	0.1007	0.1006	0.1013	0.104	0.103	0.1054	0.107	0.1065	0.1052	0.1068	0.1064	0.1072	0.1077	0.1077	0.1091	0.1103	0.1117	0.1111	0.1127	0.1139	0.1151	0.1128	0.1125	0.1132	0.1138	0.1149	0.1157	0.1163	0.1174	0.1178	0.119	0.1185	0.1159	0.1163
B3	buffer only	0.0669	0.0667	0.0686	0.067	0.072	0.0775	0.0819	0.0861	0.0881	0.0921	0.0947	0.0974	0.0983	0.1018	0.1027	0.1048	0.1064	0.108	0.1081	0.1104	0.1122	0.1137	0.1146	0.1151	0.1152	0.1163	0.1168	0.119	0.1189	0.119	0.1198	0.1207	0.1204	0.1214	0.1234	0.1231	0.1218	0.1222	0.1234	0.1241	0.1208	0.1218	0.1228	0.1234	0.1243	0.1251	0.126	0.122
B4	buffer only	0.0642	0.0642	0.0651	0.0643	0.0676	0.0722	0.0762	0.0805	0.083	0.0858	0.0885	0.0912	0.0931	0.0958	0.0958	0.0984	0.1	0.1014	0.1019	0.1034	0.1036	0.1043	0.1057	0.1073	0.1078	0.1085	0.1087	0.1111	0.1102	0.1112	0.1132	0.1135	0.1138	0.1144	0.1158	0.1159	0.1174	0.1164	0.1177	0.1188	0.1158	0.117	0.1175	0.1191	0.1194	0.1168	0.1168	0.1174
	buffer only average	0.0663	0.0661333	0.0672	0.0666333	0.0708667	0.0754667	0.0799667	0.0840333	0.0859333	0.0896	0.0922667	0.0949333	0.0962667	0.0991	0.0997333	0.101267	0.102567	0.104467	0.104333	0.1064	0.1076	0.108167	0.1085	0.109733	0.1098	0.110667	0.111067	0.1126	0.112733	0.1135	0.1149	0.1151	0.115633	0.116567	0.1181	0.117267	0.117233	0.117267	0.1183	0.119267	0.117433	0.118367	0.119233	0.1201	0.1209	0.120133	0.119567	0.118567
G2	NCAP only	0.0705	0.0723	0.0728	0.0726	0.0756	0.0821	0.0869	0.0927	0.0956	0.0994	0.1029	0.106	0.109	0.1122	0.1139	0.1163	0.1177	0.1198	0.12	0.1211	0.1229	0.1238	0.124	0.1245	0.1263	0.1273	0.1279	0.1266	0.1272	0.1287	0.1296	0.1303	0.1308	0.1288	0.1286	0.1291	0.128	0.1265	0.1273	0.1275	0.1285	0.1306	0.1308	0.1299	0.1293	0.1293	0.1296	0.1307
G3	NCAP only	0.0689	0.0695	0.0702	0.0696	0.0702	0.0777	0.0837	0.0867	0.0917	0.096	0.1	0.1018	0.1045	0.1079	0.1098	0.112	0.1141	0.1162	0.1167	0.1186	0.12	0.1207	0.1216	0.1229	0.1248	0.1234	0.1243	0.1248	0.1263	0.1261	0.126	0.1261	0.1254	0.1247	0.1258	0.1273	0.1265	0.125	0.1258	0.1272	0.127	0.1285	0.1273	0.1285	0.1275	0.1284	0.1287	0.1302
G4	NCAP only	0.0693	0.0702	0.0713	0.0701	0.071	0.0794	0.0848	0.091	0.0944	0.0985	0.1008	0.1053	0.1079	0.1101	0.1122	0.115	0.1156	0.1177	0.1188	0.1201	0.122	0.1241	0.1251	0.1239	0.1255	0.1249	0.1257	0.1256	0.1255	0.126	0.127	0.1281	0.1254	0.1247	0.1267	0.1274	0.1281	0.1292	0.1291	0.1284	0.128	0.1259	0.1257	0.1276	0.1272	0.127	0.127	0.1284
	NCAP only average	0.0695667	0.0706667	0.0714333	0.0707667	0.0722667	0.0797333	0.0851333	0.0901333	0.0939	0.0979667	0.101233	0.104367	0.107133	0.110067	0.111967	0.114433	0.1158	0.1179	0.1185	0.119933	0.121633	0.122867	0.123567	0.123767	0.125533	0.1252	0.125967	0.125667	0.126333	0.126933	0.127533	0.128167	0.1272	0.126067	0.127033	0.127933	0.127533	0.1269	0.1274	0.1277	0.127833	0.128333	0.127933	0.128667	0.128	0.128233	0.128433	0.129767
	NCAP blanked by buffer	0.00326667	0.00453333	0.00423333	0.00413333	0.0014	0.00426667	0.00516667	0.0061	0.00796667	0.00836667	0.00896667	0.00943333	0.0108667	0.0109667	0.0122333	0.0131667	0.0132333	0.0134333	0.0141667	0.0135333	0.0140333	0.0147	0.0150667	0.0140333	0.0157333	0.0145333	0.0149	0.0130667	0.0136	0.0134333	0.0126333	0.0130667	0.0115667	0.0095	0.00893333	0.0106667	0.0103	0.00963333	0.0091	0.00843333	0.0104	0.00996667	0.0087	0.00856667	0.0071	0.0081	0.00886667	0.0112
Repeat 2:
	Time [min]	0	5	10	15	20	25	30	35	40	45	50	55	60	65	70	75	80	85	90	95	100	105	110	115	120	125	130	135	140	145	150	155	160	165	170	175	180	185	190	195	200	205	210	215	220	225	230	235
well	sample
B8	7.5uM S2hp	0.0633	0.065	0.0652	0.0668	0.0663	0.0649	0.0656	0.073	0.0772	0.0809	0.0826	0.086	0.0882	0.0904	0.092	0.0944	0.0965	0.098	0.1002	0.1014	0.1016	0.1027	0.1019	0.1032	0.1044	0.1055	0.105	0.1073	0.1071	0.1077	0.1093	0.1086	0.1094	0.1118	0.1112	0.1124	0.1149	0.1142	0.1152	0.1148	0.1149	0.116	0.1164	0.1175	0.1174	0.1185	0.1191	0.1205
B9	7.5uM S2hp	0.066	0.0659	0.0648	0.0669	0.0668	0.065	0.068	0.0752	0.0794	0.0826	0.0847	0.0871	0.089	0.0913	0.0929	0.0956	0.0975	0.0972	0.0997	0.0997	0.1016	0.1018	0.1029	0.103	0.1052	0.1065	0.1059	0.1076	0.1088	0.1105	0.1124	0.1121	0.1114	0.115	0.1136	0.1153	0.1158	0.1153	0.1159	0.1175	0.1162	0.1161	0.1168	0.1155	0.1169	0.1152	0.1161	0.1174
B10	7.5uM S2hp	0.0605	0.0624	0.063	0.0643	0.0651	0.0634	0.0655	0.0717	0.0758	0.0791	0.0804	0.0829	0.0851	0.0874	0.0887	0.0911	0.0931	0.0931	0.0963	0.0969	0.0983	0.0978	0.1002	0.0995	0.101	0.1023	0.1017	0.1042	0.1045	0.1048	0.1064	0.1058	0.1068	0.1095	0.1092	0.1103	0.1115	0.1117	0.1126	0.1131	0.1115	0.1139	0.1146	0.1146	0.1148	0.1148	0.1013	0.1152
	S2hp 7.5uM only average	0.0632667	0.0644333	0.0643333	0.066	0.0660667	0.0644333	0.0663667	0.0733	0.0774667	0.0808667	0.0825667	0.0853333	0.0874333	0.0897	0.0912	0.0937	0.0957	0.0961	0.0987333	0.0993333	0.1005	0.100767	0.101667	0.1019	0.103533	0.104767	0.1042	0.106367	0.1068	0.107667	0.109367	0.108833	0.1092	0.1121	0.111333	0.112667	0.114067	0.113733	0.114567	0.115133	0.1142	0.115333	0.115933	0.115867	0.116367	0.116167	0.112167	0.1177
G8	NCAP:S2hp 4:1	0.068	0.0677	0.0674	0.0682	0.0681	0.0682	0.0727	0.0795	0.0865	0.091	0.0946	0.0986	0.1025	0.1059	0.1078	0.1104	0.1134	0.1151	0.1175	0.1184	0.1209	0.121	0.121	0.1232	0.1247	0.1262	0.126	0.1266	0.127	0.1277	0.1296	0.1293	0.129	0.1311	0.1307	0.1323	0.1346	0.1311	0.1323	0.1338	0.1319	0.131	0.1321	0.132	0.1321	0.1323	0.1318	0.1317
G9	NCAP:S2hp 4:1	0.0697	0.0807	0.0893	0.0981	0.1098	0.1156	0.1254	0.1369	0.1443	0.148	0.1513	0.154	0.1555	0.1568	0.1571	0.1579	0.1584	0.1578	0.1591	0.1596	0.1571	0.1573	0.1576	0.1558	0.157	0.1565	0.1547	0.1564	0.1568	0.1562	0.1566	0.155	0.1546	0.1574	0.1564	0.1568	0.1557	0.1538	0.1543	0.1523	0.1487	0.1488	0.148	0.1463	0.1468	0.1453	0.1469	0.1464
G10	NCAP:S2hp 4:1	0.0671	0.0803	0.087	0.1052	0.105	0.1113	0.1188	0.1314	0.1394	0.1429	0.145	0.1482	0.1515	0.1515	0.1549	0.1565	0.1595	0.1607	0.1633	0.1636	0.1614	0.1588	0.1576	0.1534	0.1533	0.1527	0.1515	0.1517	0.1521	0.1481	0.1465	0.1447	0.1457	0.1441	0.1424	0.1422	0.1431	0.1429	0.1428	0.1436	0.1417	0.1427	0.1442	0.1433	0.1444	0.1433	0.1431	0.1431
	NCAP:S2hp 4:1 average	0.0682667	0.0762333	0.0812333	0.0905	0.0943	0.0983667	0.105633	0.115933	0.1234	0.1273	0.1303	0.1336	0.1365	0.138067	0.139933	0.1416	0.143767	0.144533	0.146633	0.1472	0.146467	0.1457	0.1454	0.144133	0.145	0.145133	0.144067	0.1449	0.1453	0.144	0.144233	0.143	0.1431	0.1442	0.143167	0.143767	0.144467	0.1426	0.143133	0.143233	0.140767	0.140833	0.141433	0.140533	0.1411	0.1403	0.1406	0.1404
	NCAP:S2hp 4:1 blanked	0.005	0.0118	0.0169	0.0245	0.0282333	0.0339333	0.0392667	0.0426333	0.0459333	0.0464333	0.0477333	0.0482667	0.0490667	0.0483667	0.0487333	0.0479	0.0480667	0.0484333	0.0479	0.0478667	0.0459667	0.0449333	0.0437333	0.0422333	0.0414667	0.0403667	0.0398667	0.0385333	0.0385	0.0363333	0.0348667	0.0341667	0.0339	0.0321	0.0318333	0.0311	0.0304	0.0288667	0.0285667	0.0281	0.0265667	0.0255	0.0255	0.0246667	0.0247333	0.0241333	0.0284333	0.0227
B2	buffer only	0.0633	0.0652	0.0636	0.0651	0.0669	0.0722	0.0778	0.0831	0.0873	0.0891	0.093	0.0951	0.0976	0.0993	0.0994	0.1017	0.1037	0.104	0.1062	0.1077	0.1091	0.1094	0.1083	0.109	0.1101	0.1116	0.1108	0.1119	0.1123	0.112	0.1136	0.1138	0.1149	0.1168	0.117	0.1178	0.119	0.1199	0.1189	0.122	0.1201	0.1192	0.1198	0.1177	0.1209	0.1171	0.1183	0.1218
B3	buffer only	0.0628	0.0668	0.0657	0.0667	0.0689	0.0692	0.0734	0.0774	0.0823	0.0844	0.0875	0.089	0.0918	0.0935	0.0941	0.0974	0.0993	0.0998	0.1012	0.1027	0.1044	0.1051	0.1059	0.1062	0.1086	0.1093	0.1086	0.1102	0.1112	0.1108	0.113	0.1128	0.1142	0.1155	0.1165	0.1169	0.1202	0.1166	0.1184	0.1205	0.1197	0.1214	0.1214	0.1209	0.1181	0.1177	0.1211	0.1196
B4	buffer only	0.0619	0.0626	0.0621	0.0646	0.0646	0.064	0.0684	0.0731	0.0789	0.0799	0.0827	0.086	0.0885	0.091	0.0923	0.0944	0.0965	0.0978	0.0995	0.1002	0.1015	0.1017	0.1045	0.1049	0.1063	0.108	0.1083	0.1107	0.1097	0.1107	0.1119	0.1121	0.1131	0.1154	0.1143	0.1139	0.1168	0.1133	0.1151	0.1157	0.1147	0.1155	0.1171	0.1168	0.1173	0.1184	0.1069	0.1181
	buffer only average	0.0626667	0.0648667	0.0638	0.0654667	0.0668	0.0684667	0.0732	0.0778667	0.0828333	0.0844667	0.0877333	0.0900333	0.0926333	0.0946	0.0952667	0.0978333	0.0998333	0.100533	0.1023	0.103533	0.105	0.1054	0.106233	0.1067	0.108333	0.109633	0.109233	0.110933	0.111067	0.111167	0.112833	0.1129	0.114067	0.1159	0.115933	0.1162	0.118667	0.1166	0.117467	0.1194	0.118167	0.1187	0.119433	0.118467	0.118767	0.117733	0.115433	0.119833
G2	NCAP only	0.0732	0.0727	0.0725	0.0738	0.0738	0.0803	0.0856	0.0914	0.0971	0.1007	0.1035	0.1067	0.1096	0.1119	0.1131	0.1161	0.1179	0.1189	0.1212	0.1216	0.1232	0.1248	0.1253	0.1262	0.1283	0.1291	0.1285	0.1332	0.1325	0.1326	0.1346	0.1349	0.135	0.1382	0.1352	0.1379	0.1379	0.1374	0.1387	0.1356	0.1349	0.1334	0.1357	0.1351	0.1345	0.135	0.1359	0.137
G3	NCAP only	0.073	0.0732	0.0717	0.0732	0.0733	0.0775	0.0814	0.0874	0.0922	0.0966	0.0996	0.1034	0.1053	0.1068	0.109	0.1121	0.1137	0.1147	0.1169	0.1174	0.1191	0.1195	0.121	0.1213	0.1239	0.1245	0.1244	0.1268	0.1283	0.1282	0.1292	0.1335	0.1302	0.1303	0.131	0.1322	0.1333	0.1322	0.1332	0.1323	0.132	0.1327	0.1305	0.1308	0.1301	0.1311	0.1319	0.1317
G4	NCAP only	0.0699	0.0697	0.0688	0.0708	0.0706	0.0729	0.0772	0.083	0.0895	0.0922	0.0957	0.0991	0.1023	0.1048	0.107	0.1105	0.1123	0.1134	0.1146	0.1153	0.117	0.1183	0.1196	0.1212	0.1221	0.1225	0.1226	0.125	0.1258	0.1261	0.1272	0.128	0.1271	0.1295	0.1274	0.1286	0.1301	0.128	0.1297	0.1292	0.1277	0.1292	0.1294	0.1297	0.1296	0.1301	0.1311	0.1316
	NCAP only average	0.0720333	0.0718667	0.071	0.0726	0.0725667	0.0769	0.0814	0.0872667	0.0929333	0.0965	0.0996	0.103067	0.105733	0.107833	0.1097	0.1129	0.114633	0.115667	0.117567	0.1181	0.119767	0.120867	0.121967	0.1229	0.124767	0.125367	0.125167	0.128333	0.128867	0.128967	0.130333	0.132133	0.130767	0.132667	0.1312	0.1329	0.133767	0.132533	0.133867	0.132367	0.131533	0.131767	0.131867	0.131867	0.1314	0.132067	0.132967	0.133433
	NCAP blanked by buffer	0.00936667	0.007	0.0072	0.00713333	0.00576667	0.00843333	0.0082	0.0094	0.0101	0.0120333	0.0118667	0.0130333	0.0131	0.0132333	0.0144333	0.0150667	0.0148	0.0151333	0.0152667	0.0145667	0.0147667	0.0154667	0.0157333	0.0162	0.0164333	0.0157333	0.0159333	0.0174	0.0178	0.0178	0.0175	0.0192333	0.0167	0.0167667	0.0152667	0.0167	0.0151	0.0159333	0.0164	0.0129667	0.0133667	0.0130667	0.0124333	0.0134	0.0126333	0.0143333	0.0175333	0.0136
Repeat 3:
	Time [min]	0	5	10	15	20	25	30	35	40	45	50	55	60	65	70	75	80	85	90	95	100	105	110	115	120	125	130	135	140	145	150	155	160	165	170	175	180	185	190	195	200	205	210	215	220	225	230	235
well	sample
B5	7.5uM S2hp	0.067	0.067	0.0677	0.0684	0.0682	0.0714	0.0751	0.0796	0.0834	0.087	0.0888	0.0912	0.0952	0.0974	0.0993	0.1007	0.1047	0.1042	0.1059	0.1075	0.1071	0.1117	0.1109	0.1121	0.1133	0.1143	0.1139	0.1152	0.1157	0.1161	0.1182	0.1178	0.1198	0.1213	0.1207	0.1224	0.1223	0.1195	0.121	0.1216	0.123	0.1234	0.1213	0.121	0.1215	0.121	0.122	0.1224
B6	7.5uM S2hp	0.0661	0.0669	0.0673	0.0678	0.068	0.073	0.0764	0.0812	0.0847	0.0875	0.0904	0.0922	0.0954	0.097	0.0992	0.0999	0.1031	0.1032	0.1052	0.1058	0.1063	0.1075	0.1097	0.1103	0.1122	0.1131	0.1137	0.1162	0.1165	0.1172	0.1197	0.1189	0.1211	0.1208	0.1194	0.1205	0.1198	0.1196	0.12	0.1209	0.122	0.1229	0.1221	0.1219	0.123	0.1219	0.1222	0.1234
B7	7.5uM S2hp	0.0663	0.0672	0.0677	0.0674	0.0684	0.072	0.0761	0.0805	0.0845	0.088	0.09	0.0926	0.0953	0.0967	0.0987	0.0996	0.1014	0.103	0.1053	0.1058	0.1059	0.1078	0.11	0.1094	0.1115	0.1127	0.1117	0.1125	0.1138	0.1134	0.1147	0.115	0.1196	0.1164	0.1163	0.118	0.1186	0.1193	0.1208	0.1222	0.1218	0.1222	0.1219	0.1226	0.1238	0.1238	0.1239	0.124
	S2hp 7.5uM only average	0.0664667	0.0670333	0.0675667	0.0678667	0.0682	0.0721333	0.0758667	0.0804333	0.0842	0.0875	0.0897333	0.092	0.0953	0.0970333	0.0990667	0.100067	0.103067	0.103467	0.105467	0.106367	0.106433	0.109	0.1102	0.1106	0.112333	0.113367	0.1131	0.114633	0.115333	0.115567	0.117533	0.117233	0.120167	0.1195	0.1188	0.1203	0.120233	0.119467	0.1206	0.121567	0.122267	0.122833	0.121767	0.121833	0.122767	0.122233	0.1227	0.123267
G5	NCAP:S2hp 4:1	0.0738	0.0728	0.073	0.0729	0.0728	0.0801	0.0867	0.0942	0.099	0.1037	0.1086	0.1122	0.1178	0.1177	0.1204	0.1218	0.1251	0.1252	0.1281	0.1292	0.1292	0.1303	0.1322	0.133	0.1354	0.1343	0.1359	0.1375	0.1418	0.1367	0.1386	0.1384	0.1396	0.14	0.1392	0.1418	0.1414	0.1424	0.1434	0.1443	0.1405	0.1408	0.1421	0.143	0.1403	0.1404	0.1417	0.1403
G6	NCAP:S2hp 4:1	0.0742	0.0784	0.0838	0.0914	0.0991	0.1096	0.1216	0.1328	0.1412	0.148	0.1523	0.154	0.1574	0.1617	0.1624	0.1637	0.1657	0.1665	0.1686	0.1686	0.1691	0.1699	0.1708	0.171	0.1714	0.171	0.1702	0.17	0.1702	0.1674	0.167	0.1648	0.1635	0.161	0.1574	0.1551	0.1533	0.1503	0.1465	0.145	0.144	0.1409	0.1414	0.1396	0.1379	0.1383	0.1377	0.138
G7	NCAP:S2hp 4:1	0.0794	0.0735	0.0733	0.0736	0.0741	0.0792	0.0936	0.0938	0.0978	0.1031	0.1075	0.1113	0.1149	0.119	0.1206	0.1237	0.1255	0.1279	0.1298	0.1313	0.1307	0.1318	0.1342	0.1339	0.1365	0.135	0.1351	0.1365	0.1375	0.1378	0.1384	0.1388	0.1399	0.1401	0.1407	0.1421	0.1433	0.144	0.1436	0.1448	0.1455	0.1459	0.1465	0.1465	0.1472	0.1469	0.148	0.1482
	NCAP:S2hp 4:1 average	0.0758	0.0749	0.0767	0.0793	0.082	0.0896333	0.100633	0.106933	0.112667	0.118267	0.1228	0.125833	0.130033	0.1328	0.134467	0.1364	0.138767	0.139867	0.142167	0.143033	0.143	0.144	0.145733	0.145967	0.147767	0.146767	0.147067	0.148	0.149833	0.1473	0.148	0.147333	0.147667	0.147033	0.145767	0.146333	0.146	0.145567	0.1445	0.1447	0.143333	0.142533	0.143333	0.143033	0.1418	0.141867	0.142467	0.142167
	NCAP:S2hp 4:1 blanked	0.00933333	0.00786667	0.00913333	0.0114333	0.0138	0.0175	0.0247667	0.0265	0.0284667	0.0307667	0.0330667	0.0338333	0.0347333	0.0357667	0.0354	0.0363333	0.0357	0.0364	0.0367	0.0366667	0.0365667	0.035	0.0355333	0.0353667	0.0354333	0.0334	0.0339667	0.0333667	0.0345	0.0317333	0.0304667	0.0301	0.0275	0.0275333	0.0269667	0.0260333	0.0257667	0.0261	0.0239	0.0231333	0.0210667	0.0197	0.0215667	0.0212	0.0190333	0.0196333	0.0197667	0.0189
B2	buffer only	0.0687	0.0691	0.07	0.0692	0.07	0.0734	0.0776	0.0831	0.0864	0.0894	0.0928	0.0946	0.0988	0.0995	0.1015	0.1034	0.104	0.1063	0.1062	0.1073	0.1077	0.109	0.111	0.1108	0.1128	0.1133	0.1134	0.1142	0.1158	0.1163	0.1167	0.117	0.1182	0.1193	0.1189	0.1195	0.1207	0.1188	0.1202	0.1204	0.1209	0.1194	0.1207	0.1201	0.1211	0.1217	0.1201	0.1202
B3	buffer only	0.0676	0.0674	0.0684	0.0684	0.0685	0.0715	0.0757	0.0807	0.0846	0.0872	0.0901	0.0932	0.0962	0.0979	0.1004	0.1007	0.1042	0.1038	0.1062	0.1065	0.1065	0.1079	0.1108	0.1098	0.1118	0.1112	0.1126	0.1143	0.1146	0.1156	0.1164	0.1162	0.1179	0.1183	0.1183	0.12	0.1192	0.1203	0.1212	0.1223	0.1215	0.1206	0.1221	0.1212	0.1221	0.1218	0.1228	0.1237
B4	buffer only	0.0662	0.0661	0.0672	0.0672	0.0671	0.0723	0.0767	0.0824	0.0858	0.0893	0.0931	0.0962	0.0989	0.101	0.1037	0.1047	0.1058	0.1065	0.1078	0.1082	0.1082	0.1096	0.1119	0.111	0.1131	0.1118	0.1127	0.1143	0.1153	0.1161	0.1168	0.1167	0.1172	0.1153	0.115	0.1137	0.1149	0.115	0.1166	0.117	0.118	0.1183	0.1191	0.1194	0.1203	0.1195	0.1198	0.1207
	buffer only average	0.0675	0.0675333	0.0685333	0.0682667	0.0685333	0.0724	0.0766667	0.0820667	0.0856	0.0886333	0.092	0.0946667	0.0979667	0.0994667	0.101867	0.102933	0.104667	0.105533	0.106733	0.107333	0.107467	0.108833	0.111233	0.110533	0.112567	0.1121	0.1129	0.114267	0.115233	0.116	0.116633	0.116633	0.117767	0.117633	0.1174	0.117733	0.118267	0.118033	0.119333	0.1199	0.120133	0.119433	0.120633	0.120233	0.121167	0.121	0.1209	0.121533
G2	NCAP only	0.0771	0.0758	0.0767	0.0764	0.076	0.0841	0.0892	0.0959	0.0997	0.1036	0.1084	0.1111	0.1135	0.1152	0.1188	0.1184	0.1222	0.1223	0.1247	0.1266	0.1258	0.1267	0.1326	0.1279	0.1307	0.1301	0.1307	0.1338	0.1332	0.1336	0.1356	0.1353	0.1357	0.1366	0.1403	0.1372	0.137	0.1351	0.1353	0.1355	0.1369	0.1382	0.1391	0.1394	0.1394	0.1359	0.1354	0.1361
G3	NCAP only	0.075	0.0743	0.0742	0.0751	0.0741	0.0837	0.0914	0.0982	0.104	0.108	0.1113	0.115	0.1184	0.1203	0.1225	0.1241	0.127	0.1277	0.1305	0.132	0.1323	0.133	0.1351	0.1346	0.1365	0.1369	0.1376	0.1383	0.1391	0.1386	0.1398	0.1396	0.1395	0.1393	0.1387	0.1401	0.1387	0.1392	0.1401	0.1384	0.1409	0.139	0.1394	0.1383	0.1359	0.1365	0.1379	0.1386
G4	NCAP only	0.0761	0.0742	0.0744	0.0745	0.0742	0.0802	0.086	0.0927	0.0976	0.1021	0.1054	0.1076	0.1118	0.1146	0.1173	0.1187	0.123	0.1235	0.124	0.1255	0.1268	0.1261	0.1295	0.1306	0.1302	0.1303	0.1305	0.133	0.1331	0.1336	0.1359	0.1361	0.1336	0.1349	0.1348	0.1376	0.1359	0.1344	0.1347	0.1346	0.136	0.1358	0.1357	0.1354	0.1333	0.1322	0.1323	0.1328
	NCAP only average	0.0760667	0.0747667	0.0751	0.0753333	0.0747667	0.0826667	0.0888667	0.0956	0.100433	0.104567	0.108367	0.111233	0.114567	0.1167	0.119533	0.1204	0.124067	0.1245	0.1264	0.128033	0.1283	0.1286	0.1324	0.131033	0.132467	0.132433	0.132933	0.135033	0.135133	0.135267	0.1371	0.137	0.136267	0.136933	0.137933	0.1383	0.1372	0.136233	0.1367	0.136167	0.137933	0.137667	0.138067	0.1377	0.1362	0.134867	0.1352	0.135833
	NCAP blanked by buffer	0.00856667	0.00723333	0.00656667	0.00706667	0.00623333	0.0102667	0.0122	0.0135333	0.0148333	0.0159333	0.0163667	0.0165667	0.0166	0.0172333	0.0176667	0.0174667	0.0194	0.0189667	0.0196667	0.0207	0.0208333	0.0197667	0.0211667	0.0205	0.0199	0.0203333	0.0200333	0.0207667	0.0199	0.0192667	0.0204667	0.0203667	0.0185	0.0193	0.0205333	0.0205667	0.0189333	0.0182	0.0173667	0.0162667	0.0178	0.0182333	0.0174333	0.0174667	0.0150333	0.0138667	0.0143	0.0143
[truncated: 13 more columns]

[truncated: 1 more sheets: Supplementary Figure 8]
